# Supplementary material for: Characterization of GPX Gene Family in Pepper (Capsicum annuum L.) under Abiotic Stress and ABA Treatment
Source: Int J Mol Sci. 2024 Jul 30;25(15):8343. doi: 10.3390/ijms25158343 (PMC11313330; doi:10.3390/ijms25158343)
Supplement: Supplementary file 1 [file ijms-25-08343-s001.zip]

Archive with 13 entries (13 files):
- Additional File S1.xlsx
- Additional File S2.xls
- Figure S1.png
- Figure S2 .png
- Table S4.xlsx
- Table S5.xlsx
- Table S6.xlsx
- Table S7.xlsx
- Supplementary Materials.pdf
- Table S1.pdf
- Table S2.pdf
- Table S3.pdf
- Table S8.pdf
