# Supplementary material for: Characterization of GPX Gene Family in Pepper (Capsicum annuum L.) under Abiotic Stress and ABA Treatment
Source: Int J Mol Sci. 2024 Jul 30;25(15):8343. doi: 10.3390/ijms25158343 (PMC11313330; doi:10.3390/ijms25158343)
Supplement: Supplementary file 1 [file ijms-25-08343-s001.zip › Additional File S2.xls]

## Sheet: Raw data
Additional File S2: Raw data of CaGPX genes expression
CT value	3H-ABA			Average	3H-Cold			Average	3H-PEG			Average	3H-NaCl			Average	CK					CT value	6H-ABA			Average	6H-Cold			Average	6H-PEG			Average	6H-NaCl			Average	CK
CaGPX1	19.5586	19.686	19.3787	19.5411	19.8386	19.8853	19.8849	19.8696	20.4506	20.6726	20.3138	20.479	20.3798	20.3958	20.306	20.3605	21.0419	21.1903	20.972			CaGPX1	18.2284	17.9729	17.8963	18.0326	19.6211	19.4198	18.8997	19.3135	17.8625	17.6051	17.5844	17.684	16.6446	16.5899	16.7349	16.6565	21.0419	21.1903	20.972
CaGPX2	26.5892	26.4348	26.453	26.4923	29.3965	29.4141	29.373	29.3946	28.2102	28.2812	28.1194	28.2036	29.8569	29.8944	29.8993	29.8835	27.5061	27.4704	27.4688			CaGPX2	27.6077	27.6064	27.5944	27.6028	27.5827	27.4097	27.9311	27.6411	28.2109	28.1995	28.2643	28.2249	27.6636	27.6516	27.4121	27.5757	27.5061	27.4704	27.4688
CaGPX3	27.5875	27.7199	27.6148	27.6408	28.1111	28.0625	28.0377	28.0704	27.8044	27.9289	27.6645	27.7992	28.8779	28.6512	28.8578	28.7956	23.858	23.7944	23.8458			CaGPX3	27.3856	27.5007	27.386	27.4241	25.4514	25.65	25.5713	25.5576	27.8658	27.9689	27.8273	27.8873	26.7867	26.6695	26.6306	26.6956	23.858	23.7944	23.8458
CaGPX4	26.5068	26.5552	26.5701	26.544	27.1034	27.1138	27.0475	27.0883	28.4005	28.4191	28.3566	28.3921	27.7864	27.8072	27.7967	27.7967	30.8274	30.8399	30.9003			CaGPX4	26.559	26.5954	26.6058	26.5867	25.4238	25.5197	25.3883	25.4439	28.2853	28.2534	28.1984	28.2457	25.9673	26.0096	26.0432	26.0067	30.8274	30.8399	30.9003
CaGPX5	27.0496	26.6691	26.6847	26.8011	27.7137	27.945	28.3476	28.0021	27.0385	26.9548	26.7441	26.9125	28.5078	27.7434	28.1242	28.1251	27.444	27.4587	27.4507			CaGPX5	28.6509	28.4567	27.7465	28.2847	27.4977	28.0306	27.5312	27.6865	29.2254	28.9797	29.1282	29.1111	27.9625	28.1406	28.4463	28.1831	27.444	27.4587	27.4507
CaGPX6	19.7662	20.0032	19.9594	19.9096	20.2189	20.3573	20.4144	20.3302	20.7168	20.6666	20.6233	20.6689	21.4508	21.5154	21.7198	21.562	21.9474	21.9623	21.9634			CaGPX6	20.6037	20.711	20.6005	20.6384	18.5245	18.6465	18.4598	18.5436	20.7548	20.7412	20.6479	20.7147	20.4104	20.3018	20.455	20.3891	21.9474	21.9623	21.9634
CaGPX7	23.3976	23.4449	23.5677	23.4701	24.7215	25.5167	24.6499	24.9627	24.4318	24.5989	23.969	24.3332	24.3432	24.2487	24.2627	24.2849	23.7064	23.5917	23.5563			CaGPX7	24.4546	24.1118	24.4458	24.3374	23.5759	23.5364	23.3559	23.4894	23.4288	23.5748	23.9643	23.656	24.1099	24.0855	23.9859	24.0604	23.7064	23.5917	23.5563
CaGPX8	18.1921	17.9629	18.2005	18.1185	18.2026	18.1562	17.9245	18.0944	18.3977	18.3753	18.3006	18.3579	18.1075	18.4091	18.0376	18.1847	18.1529	18.1287	18.0505			CaGPX8	16.6253	16.5439	16.5196	16.5629	17.5047	17.2244	17.5428	17.424	16.7846	16.6425	16.8122	16.7464	18.218	18.7863	18.5039	18.5027	18.1529	18.1287	18.0505
act	26.1562	26.125	25.9997	26.0936	26.8397	26.432	27.3469	26.8729	27.6124	27.7171	27.8842	27.7379	27.2552	27.247	27.2544	27.2522	24.6306	24.9853	24.7638	24.7932		act	26.7237	27.1517	26.7284	26.868	25.2279	25.7829	25.1534	25.3881	28.4657	28.0169	27.2992	27.9273	26.0048	26.0172	26.4385	26.1535	24.6306	24.9853	24.7638	24.7932
∆CT	3H-ABA			3H-Cold			3H-PEG			3H-NaCl			CK			Average						∆CT	6H-ABA			6H-Cold			6H-PEG			6H-NaCl			CK			Average
CaGPX1	-6.53136	-6.40402	-6.71126	-7.03139	-6.98473	-6.98506	-7.28941	-7.06739	-7.42621	-6.87017	-6.85422	-6.944	-3.74807	-3.59967	-3.818	-3.72191						CaGPX1	-8.64156	-8.89711	-8.97366	-5.76889	-5.97017	-6.49032	-10.0675	-10.3249	-10.3456	-9.50535	-9.56009	-9.41505	-3.74807	-3.59967	-3.818	-3.72191
CaGPX2	0.499167	0.344759	0.36301	2.52653	2.54411	2.50304	0.470238	0.541199	0.379432	2.60688	2.64442	2.64931	2.71613	2.68044	2.67876	2.69178						CaGPX2	0.737663	0.736432	0.72441	2.19266	2.01966	2.54111	0.280933	0.269512	0.334345	1.51358	1.50156	1.26211	2.71613	2.68044	2.67876	2.69178
CaGPX3	1.49749	1.62993	1.52483	1.24108	1.19247	1.16767	0.0643766	0.188864	-0.0755412	1.62785	1.40119	1.60782	-0.932048	-0.995604	-0.94424	-0.957297						CaGPX3	0.515628	0.630655	0.515966	0.0614065	0.260049	0.181302	-0.0642152	0.038935	-0.102676	0.636709	0.519515	0.480568	-0.932048	-0.995604	-0.94424	-0.957297
CaGPX4	0.416766	0.465201	0.480069	0.233399	0.243836	0.177524	0.660526	0.679127	0.616577	0.536396	0.557187	0.546656	6.03736	6.0499	6.11034	6.06587						CaGPX4	-0.310961	-0.274629	-0.264196	0.0338186	0.129694	-0.0017411	0.355278	0.323403	0.268434	-0.18268	-0.140435	-0.106789	6.03736	6.0499	6.11034	6.06587
CaGPX5	0.959583	0.579142	0.594668	0.843661	1.07498	1.47763	-0.701456	-0.785238	-0.995922	1.25781	0.493383	0.874216	2.65396	2.66869	2.66067	2.66111						CaGPX5	1.78091	1.58669	0.87649	2.10773	2.64055	2.14119	1.29538	1.04971	1.19825	1.81251	1.99058	2.29625	2.65396	2.66869	2.66067	2.66111
CaGPX6	-6.32376	-6.08681	-6.13058	-6.65105	-6.51267	-6.45559	-7.02321	-7.07336	-7.11675	-5.79917	-5.73464	-5.53021	-2.84256	-2.82766	-2.8266	-2.83227						CaGPX6	-6.26627	-6.15899	-6.2695	-6.86549	-6.74351	-6.93021	-7.17515	-7.18883	-7.28206	-5.73958	-5.84824	-5.69496	-2.84256	-2.82766	-2.8266	-2.83227
CaGPX7	-2.69242	-2.64508	-2.52227	-2.14848	-1.35328	-2.22006	-3.30825	-3.1411	-3.77105	-2.9068	-3.0013	-2.98728	-1.08358	-1.19833	-1.23374	-1.17188						CaGPX7	-2.41542	-2.75824	-2.4242	-1.81412	-1.85356	-2.03406	-4.50116	-4.35516	-3.96572	-2.04012	-2.06455	-2.16414	-1.08358	-1.19833	-1.23374	-1.17188
CaGPX8	-7.89788	-8.12706	-7.88947	-8.66742	-8.71383	-8.94548	-9.34229	-9.36469	-9.43936	-9.14249	-8.84087	-9.21239	-6.63713	-6.66131	-6.73946	-6.6793						CaGPX8	-10.2447	-10.3261	-10.3504	-7.88526	-8.16563	-7.84721	-11.1454	-11.2875	-11.1178	-7.93203	-7.36374	-7.64611	-6.63713	-6.66131	-6.73946	-6.6793
-∆∆CT																						-∆∆CT
	3H-ABA			3H-Cold			3H-PEG			3H-NaCl			CK										6H-ABA			6H-Cold			6H-PEG			6H-NaCl			CK
CaGPX1	2.80945	2.68211	2.98935	3.30947	3.26282	3.26314	3.5675	3.34548	3.7043	3.14826	3.1323	3.22209	0.0261561	-0.122245	0.096089							CaGPX1	4.91965	5.17519	5.25175	2.04698	2.24826	2.7684	6.34557	6.603	6.62364	5.78344	5.83818	5.69314	0.0261561	-0.122245	0.096089
CaGPX2	2.19261	2.34702	2.32877	0.165246	0.147667	0.188741	2.22154	2.15058	2.31235	0.0849009	0.047362	0.0424628	-0.0243506	0.0113378	0.0130128							CaGPX2	1.95411	1.95535	1.96737	0.499119	0.672119	0.150669	2.41084	2.42227	2.35743	1.1782	1.19021	1.42967	-0.0243506	0.0113378	0.0130128
CaGPX3	-2.45479	-2.58723	-2.48213	-2.19838	-2.14976	-2.12496	-1.02167	-1.14616	-0.881756	-2.58515	-2.35848	-2.56511	-0.0252496	0.0383067	-0.0130571							CaGPX3	-1.47292	-1.58795	-1.47326	-1.0187	-1.21735	-1.1386	-0.893082	-0.996232	-0.854621	-1.59401	-1.47681	-1.43787	-0.0252496	0.0383067	-0.0130571
CaGPX4	5.6491	5.60067	5.5858	5.83247	5.82203	5.88834	5.40534	5.38674	5.44929	5.52947	5.50868	5.51921	0.0285032	0.0159708	-0.044474							CaGPX4	6.37683	6.3405	6.33006	6.03205	5.93617	6.06761	5.71059	5.74246	5.79743	6.24855	6.2063	6.17266	0.0285032	0.0159708	-0.044474
CaGPX5	1.70152	2.08196	2.06644	1.81744	1.58613	1.18347	3.36256	3.44634	3.65703	1.4033	2.16772	1.78689	0.00714556	-0.00758108	0.000435511							CaGPX5	0.880194	1.07442	1.78462	0.553374	0.0205538	0.519911	1.36572	1.6114	1.46286	0.8486	0.67053	0.364851	0.00714556	-0.00758108	0.000435511
CaGPX6	3.49149	3.25454	3.29831	3.81878	3.6804	3.62332	4.19094	4.24109	4.28447	2.9669	2.90236	2.69794	0.010287	-0.00461515	-0.00567182							CaGPX6	3.434	3.32671	3.43723	4.03322	3.91123	4.09794	4.34288	4.35656	4.44979	2.9073	3.01596	2.86269	0.010287	-0.00461515	-0.00567182
CaGPX7	1.52054	1.4732	1.35039	0.976599	0.181399	1.04818	2.13637	1.96922	2.59916	1.73492	1.82942	1.8154	-0.0883039	0.0264441	0.0618598							CaGPX7	1.24354	1.58636	1.25232	0.642235	0.681673	0.862176	3.32927	3.18327	2.79384	0.868238	0.892664	0.992254	-0.0883039	0.0264441	0.0618598
CaGPX8	1.21859	1.44776	1.21017	1.98812	2.03453	2.26618	2.663	2.68539	2.76006	2.4632	2.16157	2.53309	-0.0421721	-0.017985	0.0601571							CaGPX8	3.56541	3.64677	3.67109	1.20596	1.48634	1.16791	4.4661	4.60822	4.43853	1.25273	0.684439	0.966815	-0.0421721	-0.017985	0.0601571
2-∆∆CT																						2-∆∆CT
	3H-ABA			3H-Cold			3H-PEG			3H-NaCl			CK										6H-ABA			6H-Cold			6H-PEG			6H-NaCl			CK
CaGPX1	7.01017	6.41792	7.94117	9.91404	9.59857	9.60073	11.8556	10.1646	13.0348	8.86585	8.76835	9.33137	1.0183	0.918757	1.06887							CaGPX1	30.2665	36.1317	38.1009	4.1324	4.75108	6.81354	81.3216	97.208	98.6085	55.0793	57.2094	51.7375	1.0183	0.918757	1.06887
CaGPX2	4.57132	5.08772	5.02376	1.12136	1.10778	1.13977	4.66391	4.44006	4.9669	1.06061	1.03337	1.02987	0.983263	1.00789	1.00906							CaGPX2	3.87478	3.87809	3.91054	1.41335	1.59341	1.11008	5.31786	5.36012	5.12458	2.26294	2.28187	2.69385	0.983263	1.00789	1.00906
CaGPX3	0.182404	0.166405	0.17898	0.217882	0.22535	0.229257	0.492545	0.451826	0.542706	0.166645	0.194996	0.168976	0.982651	1.02691	0.99099							CaGPX3	0.360251	0.332643	0.360167	0.49356	0.430073	0.4542	0.538463	0.501308	0.553011	0.33125	0.359282	0.369113	0.982651	1.02691	0.99099
CaGPX4	50.1821	48.5253	48.0278	56.9834	56.5726	59.2336	42.3809	41.838	43.6918	46.1888	45.528	45.8615	1.01995	1.01113	0.969643							CaGPX4	83.103	81.0363	80.4524	65.4377	61.2303	67.0706	52.3671	53.537	55.6162	76.0327	73.8386	72.1365	1.01995	1.01113	0.969643
CaGPX5	3.25244	4.23383	4.18851	3.52456	3.00242	2.27123	10.2857	10.9007	12.6146	2.64505	4.49313	3.4507	1.00497	0.994759	1.0003							CaGPX5	1.84062	2.10587	3.44527	1.46751	1.01435	1.43387	2.57706	3.05548	2.75654	1.80075	1.59166	1.28775	1.00497	0.994759	1.0003
CaGPX6	11.2472	9.54361	9.8376	14.1113	12.8206	12.3233	18.2641	18.9102	19.4874	7.81852	7.47651	6.48873	1.00716	0.996806	0.996076							CaGPX6	10.8078	10.0332	10.832	16.3727	15.0452	17.1239	20.2926	20.4859	21.8534	7.50214	8.08901	7.27368	1.00716	0.996806	0.996076
CaGPX7	2.86898	2.77636	2.54981	1.96782	1.13398	2.06791	4.39653	3.91556	6.05936	3.32861	3.55395	3.51956	0.940628	1.0185	1.04381							CaGPX7	2.36778	3.0029	2.38224	1.56075	1.604	1.81778	10.051	9.08367	6.93473	1.82543	1.8566	1.98929	0.940628	1.0185	1.04381
CaGPX8	2.32719	2.72785	2.31365	3.9672	4.09689	4.81049	6.33347	6.43256	6.77425	5.51437	4.47402	5.7881	0.971192	0.987611	1.04258							CaGPX8	11.8385	12.5253	12.7382	2.30691	2.80177	2.24686	22.1019	24.39	21.6835	2.38292	1.60708	1.95452	0.971192	0.987611	1.04258
CT value	9H-ABA			Average	9H-Cold			Average	9H-PEG			Average	9H-NaCl			Average	CK					CT value	12H-ABA			Average	12H-Cold			Average	12H-PEG			Average	12H-NaCl			Average	CK
CaGPX1	18.3477	18.411	18.2969	18.3519	19.0009	19.126	19.253	19.1266	16.7415	16.6665	16.6101	16.6727	18.1179	18.0769	18.1258	18.1069	21.0419	21.1903	20.972			CaGPX1	19.2168	19.3276	19.1739	19.2395	19.0959	18.927	19.1518	19.0582	16.5086	16.715	16.601	16.6082	18.1997	18.7944	18.1034	18.3658	21.0419	21.1903	20.972
CaGPX2	20.1319	20.0454	20.1484	20.1086	20.9153	20.9756	20.96	20.9503	19.5011	19.4585	19.4899	19.4832	22.4118	22.4316	22.2192	22.3542	27.5061	27.4704	27.4688			CaGPX2	28.0826	28.1757	28.1048	28.1211	28.104	28.1529	28.0263	28.0944	25.8484	25.9628	25.9854	25.9322	27.1211	27.0982	27.2236	27.1476	27.5061	27.4704	27.4688
CaGPX3	29.2171	29.1088	29.1261	29.1507	27.9221	27.9246	27.9945	27.947	28.0484	28.0553	28.1028	28.0689	30.4244	30.4088	30.3894	30.4075	23.858	23.7944	23.8458			CaGPX3	26.8631	26.998	26.9506	26.9372	25.1056	24.9182	24.8185	24.9474	22.0011	22.059	22.2317	22.0973	25.4226	25.3096	25.6376	25.4566	23.858	23.7944	23.8458
CaGPX4	21.1182	21.0074	21.1423	21.0893	19.0631	19.0883	19.1084	19.0866	19.0152	18.9867	18.995	18.999	21.4178	21.3806	21.373	21.3905	30.8274	30.8399	30.9003			CaGPX4	30.5453	30.3004	30.2472	30.3643	29.3945	29.2765	29.1657	29.2789	27.0611	27.1117	27.0604	27.0777	29.531	29.1551	29.3437	29.3433	30.8274	30.8399	30.9003
CaGPX5	29.1087	29.0726	28.9816	29.0543	26.8875	26.7066	26.7284	26.7742	27.1586	27.1951	26.9758	27.1098	26.5792	26.6698	26.6804	26.6431	27.444	27.4587	27.4507			CaGPX5	28.6122	28.8881	28.6708	28.7237	28.379	28.1648	28.3213	28.2884	27.1353	27.0761	27.3747	27.1954	28.8543	29.0185	29.0027	28.9585	27.444	27.4587	27.4507
CaGPX6	21.3949	21.0829	21.2465	21.2414	21.3617	21.5254	21.6015	21.4962	20.081	19.7754	19.7777	19.8781	21.076	21.2972	20.9794	21.1175	21.9474	21.9623	21.9634			CaGPX6	20.9732	20.9576	20.9292	20.9533	21.1178	21.2436	21.1623	21.1746	21.3548	21.1212	21.238	21.238	20.7044	20.9005	20.8109	20.8053	21.9474	21.9623	21.9634
CaGPX7	22.2208	22.0942	22.1194	22.1448	23.0738	23.1337	23.0127	23.0734	22.0363	22.0478	22.1085	22.0642	22.746	22.8888	22.8436	22.8261	23.7064	23.5917	23.5563			CaGPX7	23.9699	23.7484	23.8143	23.8442	25.175	25.4273	24.8494	25.1505	22.731	22.6793	22.6503	22.6869	22.9622	22.9748	22.9723	22.9698	23.7064	23.5917	23.5563
CaGPX8	18.2298	18.2376	18.2955	18.2543	16.9733	16.8328	16.8186	16.8749	18.0234	18.2392	18.06	18.1075	19.1639	19.0257	19.1802	19.1233	18.1529	18.1287	18.0505			CaGPX8	18.5275	18.5663	18.4651	18.5196	17.117	17.2448	17.0987	17.1535	17.8764	17.9863	17.9846	17.9491	19.8297	19.8231	19.7817	19.8115	18.1529	18.1287	18.0505
act	26.1428	26.6929	26.8126	26.5494	24.6519	24.9419	24.9075	24.8338	25.4663	25.1169	25.0903	25.2245	26.5372	27.9892	27.0911	27.2058	24.6306	24.9853	24.7638	24.7932		act	28.8037	28.461	28.8138	28.6928	27.0535	26.9616	27.1478	27.0543	24.9323	24.9264	24.8821	24.9136	26.775	26.6814	26.6923	26.7163	24.6306	24.9853	24.7638	24.7932
∆CT	9H-ABA			9H-Cold			9H-PEG			9H-NaCl			CK			Average						∆CT	12H-ABA			12H-Cold			12H-PEG			12H-NaCl			CK			Average
CaGPX1	-8.20225	-8.139	-8.25308	-5.82914	-5.70398	-5.57698	-8.47846	-8.55346	-8.6099	-9.0921	-9.1331	-9.08423	-3.74807	-3.59967	-3.818	-3.72191						CaGPX1	-9.47321	-9.36235	-9.51606	-7.95409	-8.12304	-7.89824	-8.40143	-8.19498	-8.30899	-8.52028	-7.92556	-8.61664	-3.74807	-3.59967	-3.818	-3.72191
CaGPX2	-6.4181	-6.5046	-6.40158	-3.99466	-3.93444	-3.94996	-5.71885	-5.76145	-5.73008	-4.79819	-4.77835	-4.99078	-3.74807	-3.59967	-3.818	-3.72191						CaGPX2	-0.607351	-0.514261	-0.585155	1.05401	1.1029	0.976339	0.938437	1.05283	1.07537	0.401077	0.378214	0.503616	2.71613	2.68044	2.67876	2.69178
CaGPX3	2.66712	2.55882	2.57607	3.01208	3.0146	3.08446	2.82844	2.83528	2.88283	3.21438	3.19885	3.17941	2.71613	2.68044	2.67876	2.69178						CaGPX3	-1.8269	-1.69204	-1.73935	-1.94438	-2.13182	-2.23152	-2.90885	-2.851	-2.67835	-1.29739	-1.41041	-1.08238	-0.932048	-0.995604	-0.94424	-0.957297
CaGPX4	-5.43179	-5.54259	-5.40766	-5.84687	-5.82172	-5.80164	-6.20481	-6.23333	-6.22501	-5.79219	-5.82938	-5.83702	-0.932048	-0.995604	-0.94424	-0.957297						CaGPX4	1.8553	1.61041	1.55722	2.34454	2.22648	2.11568	2.15105	2.2017	2.15042	2.81103	2.43514	2.62371	6.03736	6.0499	6.11034	6.06587
CaGPX5	2.55871	2.52259	2.43163	2.05745	1.87658	1.89842	1.93858	1.97513	1.75575	-0.630764	-0.540197	-0.529622	2.65396	2.66869	2.66067	2.66111						CaGPX5	-0.0777888	0.198073	-0.0191752	1.32905	1.11477	1.27126	2.22527	2.16609	2.46472	2.13426	2.29854	2.28266	2.65396	2.66869	2.66067	2.66111
CaGPX6	-5.15512	-5.46706	-5.30355	-3.46834	-3.30456	-3.22846	-5.13896	-5.44459	-5.44229	-6.13402	-5.9128	-6.23065	-2.84256	-2.82766	-2.8266	-2.83227						CaGPX6	-7.71682	-7.73245	-7.76081	-5.9322	-5.8064	-5.88773	-3.55522	-3.7888	-3.67196	-6.01555	-5.81946	-5.90909	-2.84256	-2.82766	-2.8266	-2.83227
CaGPX7	-4.32921	-4.45576	-4.4306	-1.75617	-1.69627	-1.81731	-3.18373	-3.17216	-3.11149	-4.464	-4.32122	-4.36637	-1.08358	-1.19833	-1.23374	-1.17188						CaGPX7	-4.7201	-4.94159	-4.87569	-1.87498	-1.62274	-2.20064	-2.17895	-2.23073	-2.25972	-3.75777	-3.74516	-3.74769	-1.08358	-1.19833	-1.23374	-1.17188
CaGPX8	-8.32024	-8.31241	-8.25449	-7.85675	-7.99717	-8.01138	-7.19657	-6.98079	-7.15999	-8.04605	-8.18432	-8.02982	-6.63713	-6.66131	-6.73946	-6.6793						CaGPX8	-10.1625	-10.1237	-10.2249	-9.93295	-9.80524	-9.95131	-7.03357	-6.92371	-6.92542	-6.89034	-6.89687	-6.93828	-6.63713	-6.66131	-6.73946	-6.6793
-∆∆CT																						-∆∆CT
	9H-ABA			9H-Cold			9H-PEG			9H-NaCl			CK										12H-ABA			12H-Cold			12H-PEG			12H-NaCl			CK
CaGPX1	4.48034	4.41709	4.53117	2.10722	1.98207	1.85507	4.75655	4.83154	4.88798	5.37019	5.41119	5.36232	0.0261561	-0.122245	0.096089							CaGPX1	5.75129	5.64044	5.79414	4.23218	4.40113	4.17633	4.67952	4.47306	4.58708	4.79836	4.20364	4.89473	0.0261561	-0.122245	0.096089
CaGPX2	2.69618	2.78269	2.67967	0.272749	0.212532	0.228047	1.99694	2.03954	2.00817	1.07628	1.05644	1.26887	0.0261561	-0.122245	0.096089							CaGPX2	3.29913	3.20604	3.27693	1.63777	1.58887	1.71544	1.75334	1.63894	1.61641	2.2907	2.31356	2.18816	-0.0243506	0.0113378	0.0130128
CaGPX3	0.0246547	0.132961	0.11571	-0.320298	-0.322821	-0.392684	-0.136667	-0.143506	-0.191053	-0.522607	-0.50707	-0.487634	-0.0243506	0.0113378	0.0130128							CaGPX3	0.8696	0.734746	0.782054	0.987087	1.17452	1.27422	1.95156	1.8937	1.72105	0.340092	0.453112	0.125083	-0.0252496	0.0383067	-0.0130571
CaGPX4	4.4745	4.58529	4.45036	4.88957	4.86443	4.84434	5.24751	5.27603	5.26771	4.83489	4.87208	4.87972	-0.0252496	0.0383067	-0.0130571							CaGPX4	4.21057	4.45546	4.50864	3.72133	3.83938	3.95018	3.91481	3.86417	3.91545	3.25483	3.63073	3.44216	0.0285032	0.0159708	-0.044474
CaGPX5	0.102391	0.138518	0.229474	0.603653	0.784528	0.762684	0.722523	0.685978	0.905354	3.29187	3.2013	3.19073	0.00714556	-0.00758108	0.000435511							CaGPX5	2.73889	2.46303	2.68028	1.33206	1.54633	1.38984	0.435837	0.495014	0.196382	0.526848	0.362568	0.378441	0.00714556	-0.00758108	0.000435511
CaGPX6	2.32284	2.63478	2.47128	0.636066	0.472282	0.396185	2.30669	2.61231	2.61002	3.30175	3.08053	3.39837	0.010287	-0.00461515	-0.00567182							CaGPX6	4.88454	4.90017	4.92853	3.09993	2.97413	3.05546	0.722946	0.956522	0.839691	3.18328	2.98718	3.07681	0.010287	-0.00461515	-0.00567182
CaGPX7	3.15732	3.28388	3.25872	0.584285	0.524385	0.645426	2.01185	2.00028	1.93961	3.29212	3.14933	3.19448	-0.0883039	0.0264441	0.0618598							CaGPX7	3.54821	3.76971	3.70381	0.703093	0.450861	1.02876	1.00707	1.05885	1.08784	2.58588	2.57328	2.57581	-0.0883039	0.0264441	0.0618598
CaGPX8	1.64094	1.63311	1.57519	1.17745	1.31787	1.33208	0.517272	0.301496	0.480689	1.36676	1.50502	1.35052	-0.0421721	-0.017985	0.0601571							CaGPX8	3.48317	3.44445	3.54559	3.25365	3.12594	3.27201	0.354269	0.24441	0.246119	0.211038	0.217572	0.258981	-0.0421721	-0.017985	0.0601571
2-∆∆CT																						2-∆∆CT
	9H-ABA			9H-Cold			9H-PEG			9H-NaCl			CK										12H-ABA			12H-Cold			12H-PEG			12H-NaCl			CK
CaGPX1	22.3212	21.3636	23.1215	4.30861	3.95058	3.61769	27.0311	28.4734	29.6094	41.3606	42.553	41.1358	1.0183	0.918757	1.06887							CaGPX1	53.8657	49.8817	55.4896	18.7937	21.1287	18.08	25.6257	22.2089	24.0353	27.8261	18.4256	29.7482	1.0183	0.918757	1.06887
CaGPX2	6.48085	6.88134	6.40708	1.20811	1.15872	1.17125	3.99153	4.11114	4.02271	2.10859	2.0798	2.40972	1.0183	0.918757	1.06887							CaGPX2	9.84321	9.22813	9.69293	3.11184	3.00814	3.28397	3.37138	3.11438	3.06611	4.89294	4.9711	4.55724	0.983263	1.00789	1.00906
CaGPX3	1.01724	1.09654	1.08351	0.800904	0.799505	0.761711	0.909618	0.905317	0.875966	0.696113	0.70365	0.713194	0.983263	1.00789	1.00906							CaGPX3	1.82716	1.6641	1.71958	1.98218	2.25718	2.41869	3.86792	3.71588	3.29676	1.26584	1.36899	1.09057	0.982651	1.02691	0.99099
CaGPX4	22.2309	24.0055	21.8621	29.642	29.1299	28.7271	37.9891	38.7475	38.5246	28.5395	29.2848	29.4403	0.982651	1.02691	0.99099							CaGPX4	18.5143	21.9395	22.7634	13.1896	14.3143	15.457	15.0826	14.5623	15.0892	9.54558	12.3868	10.8691	1.01995	1.01113	0.969643
CaGPX5	1.07355	1.10077	1.17241	1.51956	1.72253	1.69664	1.65007	1.60879	1.873	9.79381	9.19789	9.13071	1.00497	0.994759	1.0003							CaGPX5	6.67559	5.51375	6.40981	2.51762	2.92074	2.6205	1.3527	1.40933	1.14582	1.44078	1.28571	1.29994	1.00497	0.994759	1.0003
CaGPX6	5.00318	6.21082	5.54534	1.55409	1.3873	1.31602	4.94746	6.11483	6.10511	9.86109	8.45925	10.5442	1.00716	0.996806	0.996076							CaGPX6	29.5388	29.8607	30.4535	8.57376	7.8578	8.31353	1.65055	1.94063	1.78967	9.08368	7.92925	8.43747	1.00716	0.996806	0.996076
CaGPX7	8.92172	9.7397	9.57133	1.4993	1.43832	1.5642	4.03299	4.00078	3.83601	9.79548	8.87246	9.15451	0.940628	1.0185	1.04381							CaGPX7	11.6982	13.6394	13.0304	1.62799	1.36686	2.04026	2.00982	2.08326	2.12556	6.00384	5.9516	5.96206	0.940628	1.0185	1.04381
CaGPX8	3.11868	3.10182	2.97976	2.26176	2.49298	2.51765	1.43125	1.23242	1.39541	2.5789	2.83829	2.55004	0.971192	0.987611	1.04258							CaGPX8	11.1825	10.8863	11.677	9.53778	8.72977	9.65991	1.27834	1.18461	1.18601	1.15752	1.16278	1.19663	0.971192	0.987611	1.04258
CT value	24H-ABA			Average	24H-Cold			Average	24H-PEG			Average	24H-NaCl			Average	CK
CaGPX1	20.4151	20.2466	20.0766	20.2461	19.9036	20.0951	19.9025	19.9671	18.2753	18.3423	18.5882	18.4019	18.4447	18.7749	19.1969	18.8055	21.0419	21.1903	20.972
CaGPX2	26.0619	25.9726	26.0929	26.0425	26.2827	26.3775	26.3393	26.3331	27.1069	27.1589	27.2556	27.1738	25.317	25.2651	25.272	25.2847	27.5061	27.4704	27.4688
CaGPX3	24.7678	24.5838	24.5963	24.6493	24.5575	24.599	24.6006	24.5857	24.3802	24.6136	24.3463	24.4467	25.409	25.2871	25.3697	25.3553	23.858	23.7944	23.8458
CaGPX4	26.622	26.6696	26.5643	26.6186	29.3945	29.389	29.4778	29.4204	28.0403	28.3295	28.2852	28.2184	29.3953	29.4483	29.709	29.5175	30.8274	30.8399	30.9003
CaGPX5	28.8785	28.8789	28.9862	28.9145	29.4622	29.1439	29.5316	29.3792	28.5891	28.6623	28.4349	28.5621	28.3434	28.3264	28.1277	28.2658	27.444	27.4587	27.4507
CaGPX6	21.3932	21.6576	21.3811	21.4773	23.0102	23.0188	23.058	23.029	22.0792	22.2906	22.302	22.2239	20.5965	20.6263	20.7881	20.6703	21.9474	21.9623	21.9634
CaGPX7	25.4571	25.3946	25.5467	25.4661	25.205	25.3314	25.2057	25.2474	23.9143	23.8452	23.9591	23.9062	25.5394	25.4889	25.5655	25.5313	23.7064	23.5917	23.5563
CaGPX8	18.8254	18.5888	18.4592	18.6245	20.299	20.5019	20.2149	20.3386	19.3106	19.2996	19.1096	19.2399	19.0916	19.142	19.0015	19.0784	18.1529	18.1287	18.0505
act	24.5576	24.6262	24.6339	24.6059	26.9953	26.9521	26.5774	26.8416	25.5619	25.3788	25.4361	25.459	25.3892	25.3872	25.3281	25.3681	24.6306	24.9853	24.7638	24.7932
∆CT	24H-ABA			24H-Cold			24H-PEG			24H-NaCl			CK			Average
CaGPX1	-4.19488	-4.36344	-4.53341	-6.93638	-6.74487	-6.93748	-7.18474	-7.11772	-6.87182	-6.92529	-6.59514	-6.17309	-3.74807	-3.59967	-3.818	-3.72191
CaGPX2	1.45192	1.36264	1.48294	-0.55734	-0.462529	-0.500742	1.64694	1.69886	1.7956	-0.0530425	-0.104879	-0.0980407	2.71613	2.68044	2.67876	2.69178
CaGPX3	0.157828	-0.0261686	-0.0137304	-2.28254	-2.24104	-2.23938	-1.07985	-0.846411	-1.11373	0.0390351	-0.0829116	-0.000254745	-0.932048	-0.995604	-0.94424	-0.957297
CaGPX4	2.01203	2.05958	1.95426	2.55447	2.54904	2.63778	2.58034	2.86955	2.8252	4.02528	4.07829	4.33903	6.03736	6.0499	6.11034	6.06587
CaGPX5	4.26852	4.26892	4.37618	2.62217	2.30389	2.69158	3.12913	3.20231	2.97488	2.97339	2.95644	2.75768	2.65396	2.66869	2.66067	2.66111
CaGPX6	-3.21683	-2.95244	-3.22886	-3.82984	-3.82123	-3.78198	-3.38077	-3.16942	-3.15799	-4.77351	-4.74374	-4.58194	-2.84256	-2.82766	-2.8266	-2.83227
CaGPX7	0.847079	0.784615	0.936658	-1.63503	-1.50861	-1.63427	-1.54567	-1.61481	-1.50089	0.169354	0.118894	0.195514	-1.08358	-1.19833	-1.23374	-1.17188
CaGPX8	-5.7846	-6.02117	-6.1508	-6.54096	-6.33813	-6.62514	-6.14939	-6.16039	-6.35038	-6.27841	-6.22803	-6.3685	-6.63713	-6.66131	-6.73946	-6.6793
-∆∆CT
	24H-ABA			24H-Cold			24H-PEG			24H-NaCl			CK
CaGPX1	0.47297	0.641532	0.8115	3.21447	3.02296	3.21557	3.46283	3.39581	3.14991	3.20337	2.87323	2.45118	0.0261561	-0.122245	0.096089
CaGPX2	1.23986	1.32914	1.20884	3.24912	3.15431	3.19252	1.04483	0.992921	0.896176	2.74482	2.79666	2.78982	-0.0243506	0.0113378	0.0130128
CaGPX3	-1.11513	-0.931129	-0.943567	1.32524	1.28375	1.28208	0.122549	-0.110886	0.156428	-0.996332	-0.874386	-0.957042	-0.0252496	0.0383067	-0.0130571
CaGPX4	4.05384	4.00629	4.11161	3.5114	3.51683	3.42808	3.48553	3.19632	3.24067	2.04059	1.98758	1.72683	0.0285032	0.0159708	-0.044474
CaGPX5	-1.60741	-1.60781	-1.71508	0.0389342	0.357219	-0.030478	-0.468028	-0.541208	-0.313775	-0.31228	-0.295335	-0.0965741	0.00714556	-0.00758108	0.000435511
CaGPX6	0.384555	0.120166	0.396584	0.997566	0.98896	0.94971	0.548501	0.337144	0.325718	1.94124	1.91147	1.74967	0.010287	-0.00461515	-0.00567182
CaGPX7	-2.01896	-1.9565	-2.10854	0.46315	0.336727	0.462387	0.373786	0.442928	0.329005	-1.34124	-1.29078	-1.3674	-0.0883039	0.0264441	0.0618598
CaGPX8	-0.894694	-0.658133	-0.528496	-0.138342	-0.341169	-0.0541533	-0.529906	-0.518905	-0.328921	-0.400893	-0.451271	-0.310801	-0.0421721	-0.017985	0.0601571
2-∆∆CT
	24H-ABA			24H-Cold			24H-PEG			24H-NaCl			CK
CaGPX1	1.38796	1.55998	1.75503	9.28219	8.12833	9.2893	11.026	10.5254	8.87599	9.2111	7.32702	5.46862	1.0183	0.918757	1.06887
CaGPX2	2.36176	2.51253	2.31152	9.50784	8.90309	9.14206	2.06313	1.99021	1.86113	6.70306	6.94828	6.91543	0.983263	1.00789	1.00906
CaGPX3	0.461651	0.524448	0.519946	2.50574	2.43471	2.43189	1.08866	0.926019	1.11452	0.501273	0.545486	0.515112	0.982651	1.02691	0.99099
CaGPX4	16.6083	16.0699	17.2869	11.4035	11.4465	10.7636	11.2008	9.16618	9.45232	4.11415	3.9657	3.31001	1.01995	1.01113	0.969643
CaGPX5	0.328187	0.328096	0.304586	1.02735	1.28095	0.979096	0.722952	0.687195	0.804534	0.805368	0.814883	0.935251	1.00497	0.994759	1.0003
CaGPX6	1.30546	1.08686	1.31639	1.99663	1.98475	1.93148	1.46256	1.26325	1.25329	3.84036	3.76192	3.36281	1.00716	0.996806	0.996076
CaGPX7	0.246736	0.257653	0.231881	1.37855	1.26289	1.37782	1.29575	1.35936	1.25615	0.394682	0.408731	0.38759	0.940628	1.0185	1.04381
CaGPX8	0.537861	0.633698	0.693277	0.908563	0.789401	0.96316	0.6926	0.697901	0.796131	0.757389	0.731398	0.806194	0.971192	0.987611	1.04258

## Sheet: p-value
Mean value, SE and T-test of relative expression of GPX genes
ABA	2-∆∆CT value						ABA								Cold	2-∆∆CT value						Cold
	0h	3H	6H	9H	12H	24H	CaGPX1	0h	3H	6H	9H	12H	24H			0h	3H	6H	9H	12H	24H	CaGPX1	0h	3H	6H	9H	12H	24H
CaGPX1	1.0183	7.01017	30.2665	22.3212	53.8657	1.38796	Average (2-∆∆CT)	1.00197	7.12309	34.833	22.2688	53.079	1.56766		CaGPX1	1.0183	9.91404	4.1324	4.30861	18.7937	9.28219	Average (2-∆∆CT)	1.00197	9.70445	5.23234	3.95896	19.3341	8.89994
CaGPX1	0.918757	6.41792	36.1317	21.3636	49.8817	1.55998	SE	0.0440962	0.443333	2.35296	0.508136	1.66595	0.106034		CaGPX1	0.918757	9.59857	4.75108	3.95058	21.1287	8.12833	SE	0.0440962	0.104799	0.810522	0.199495	0.920613	0.385813
CaGPX1	1.06887	7.94117	38.1009	23.1215	55.4896	1.75503	P value		0.000162599	0.000136072	1.97749e-06	5.99917e-05	6.57151e-06		CaGPX1	1.06887	9.60073	6.81354	3.61769	18.08	9.2893	P value		1.74625e-07	0.00646455	0.0001325	3.76976e-05	3.45066e-05
									**	**	**	**	**											**	**	**	**	**
CaGPX2	0.983263	4.57132	3.87478	6.48085	9.84321	2.36176	CaGPX2	0h	3H	6H	9H	12H	24H		CaGPX2	0.983263	1.12136	1.41335	1.20811	3.11184	9.50784	CaGPX2	0h	3H	6H	9H	12H	24H
CaGPX2	1.00789	5.08772	3.87809	6.88134	9.22813	2.51253	Average (2-∆∆CT)	1.00007	4.89427	3.8878	6.58976	9.58809	2.39527		CaGPX2	1.00789	1.10778	1.59341	1.15872	3.00814	8.90309	Average (2-∆∆CT)	1.00007	1.12297	1.37228	1.17936	3.13465	9.18433
CaGPX2	1.00906	5.02376	3.91054	6.40708	9.69293	2.31152	SE	0.00841082	0.162526	0.0114086	0.147339	0.185133	0.0603959		CaGPX2	1.00906	1.13977	1.11008	1.17125	3.28397	9.14206	SE	0.00841082	0.00927033	0.141028	0.0148225	0.080436	0.175851
							P value		1.80906e-05	1.02073e-05	2.9019e-06	1.29706e-06	2.16179e-05									P value		0.000603354	0.0579068	0.0160798	1.22463e-05	1.28074e-06
									**	**	**	**	**											**		*	**	**
CaGPX3	0.982651	0.182404	0.360251	1.01724	1.82716	0.461651	CaGPX3	0h	3H	6H	9H	12H	24H		CaGPX3	0.982651	0.217882	0.49356	0.800904	1.98218	2.50574	CaGPX3	0h	3H	6H	9H	12H	24H
CaGPX3	1.02691	0.166405	0.332643	1.09654	1.6641	0.524448	Average (2-∆∆CT)	1.00018	0.17593	0.35102	1.06576	1.73695	0.502015		CaGPX3	1.02691	0.22535	0.430073	0.799505	2.25718	2.43471	Average (2-∆∆CT)	1.00018	0.224163	0.459278	0.787374	2.21935	2.45745
CaGPX3	0.99099	0.17898	0.360167	1.08351	1.71958	0.519946	SE	0.0135776	0.00486373	0.00918857	0.0245529	0.0478633	0.0202237		CaGPX3	0.99099	0.229257	0.4542	0.761711	2.41869	2.43189	SE	0.0135776	0.00333667	0.018502	0.0128376	0.127421	0.0241616
							P value		5.61279e-07	2.43047e-06	0.0796089	0.00656338	3.37582e-05									P value		6.30877e-07	1.92114e-05	0.000339019	0.000681314	7.83118e-07
									**	**		**	**											**	**	**	**	**
CaGPX4	1.01995	50.1821	83.103	22.2309	18.5143	16.6083	CaGPX4	0h	3H	6H	9H	12H	24H		CaGPX4	1.01995	56.9834	65.4377	29.642	13.1896	11.4035	CaGPX4	0h	3H	6H	9H	12H	24H
CaGPX4	1.01113	48.5253	81.0363	24.0055	21.9395	16.0699	Average (2-∆∆CT)	1.00024	48.9118	81.5306	22.6995	21.0724	16.655		CaGPX4	1.01113	56.5726	61.2303	29.1299	14.3143	11.4465	Average (2-∆∆CT)	1.00024	57.5965	64.5795	29.1663	14.3203	11.2045
CaGPX4	0.969643	48.0278	80.4524	21.8621	22.7634	17.2869	SE	0.0155102	0.651214	0.804086	0.661603	1.30097	0.352109		CaGPX4	0.969643	59.2336	67.0706	28.7271	15.457	10.7636	SE	0.0155102	0.82708	1.7397	0.264741	0.65454	0.220817
							P value		2.04759e-07	9.67087e-05	5.15881e-06	0.000103014	1.53633e-06									P value		2.73449e-07	3.34728e-06	4.71251e-08	3.44668e-05	1.32454e-06
									**	**	**	**	**											**	**	**	**	**
CaGPX5	1.00497	3.25244	1.84062	1.07355	6.67559	0.328187	CaGPX5	0h	3H	6H	9H	12H	24H		CaGPX5	1.00497	3.52456	1.46751	1.51956	2.51762	1.02735	CaGPX5	0h	3H	6H	9H	12H	24H
CaGPX5	0.994759	4.23383	2.10587	1.10077	5.51375	0.328096	Average (2-∆∆CT)	1.00001	3.8916	2.46392	1.11558	6.19971	0.32029		CaGPX5	0.994759	3.00242	1.01435	1.72253	2.92074	1.28095	Average (2-∆∆CT)	1.00001	2.93274	1.30524	1.64624	2.68629	1.0958
CaGPX5	1.0003	4.18851	3.44527	1.17241	6.40981	0.304586	SE	0.00294993	0.319845	0.496611	0.0294815	0.35146	0.00785175		CaGPX5	1.0003	2.27123	1.43387	1.69664	2.6205	0.979096	SE	0.00294993	0.363481	0.145771	0.0637817	0.12093	0.0936187
							P value		0.0008295	0.0420634	0.0175331	0.000121531	1.38978e-07									P value		0.00601728	0.104417	0.000536391	0.000153581	0.364259
									**	*	*	**	**											**		**	**
CaGPX6	1.00716	11.2472	10.8078	5.00318	29.5388	1.30546	CaGPX6	0h	3H	6H	9H	12H	24H		CaGPX6	1.00716	14.1113	16.3727	1.55409	8.57376	1.99663	CaGPX6	0h	3H	6H	9H	12H	24H
CaGPX6	0.996806	9.54361	10.0332	6.21082	29.8607	1.08686	Average (2-∆∆CT)	1.00001	10.2095	10.5577	5.58644	29.951	1.23623		CaGPX6	0.996806	12.8206	15.0452	1.3873	7.8578	1.98475	Average (2-∆∆CT)	1.00001	13.0851	16.1806	1.41914	8.24836	1.97096
CaGPX6	0.996076	9.8376	10.832	5.54534	30.4535	1.31639	SE	0.00357776	0.525751	0.262309	0.349222	0.267863	0.0747541		CaGPX6	0.996076	12.3233	17.1239	1.31602	8.31353	1.93148	SE	0.00357776	0.532816	0.607698	0.0705421	0.209233	0.0200308
							P value		6.23734e-05	3.38832e-06	0.000194153	4.39601e-08	0.0343033									P value		2.23819e-05	1.52459e-05	0.0040434	4.14533e-06	1.15393e-06
									**	**	**	**	*											**	**	**	**	**
CaGPX7	0.940628	2.86898	2.36778	8.92172	11.6982	0.246736	CaGPX7	0h	3H	6H	9H	12H	24H		CaGPX7	0.940628	1.96782	1.56075	1.4993	1.62799	1.37855	CaGPX7	0h	3H	6H	9H	12H	24H
CaGPX7	1.0185	2.77636	3.0029	9.7397	13.6394	0.257653	Average (2-∆∆CT)	1.00098	2.73172	2.58431	9.41092	12.7893	0.245423		CaGPX7	1.0185	1.13398	1.604	1.43832	1.36686	1.26289	Average (2-∆∆CT)	1.00098	1.72324	1.66084	1.50061	1.67837	1.33975
CaGPX7	1.04381	2.54981	2.38224	9.57133	13.0304	0.231881	SE	0.0310476	0.0948023	0.209337	0.249379	0.573186	0.0074685		CaGPX7	1.04381	2.06791	1.81778	1.5642	2.04026	1.37782	SE	0.0310476	0.296042	0.0794557	0.0363443	0.196021	0.0384325
							P value		6.47798e-05	0.00170655	4.75552e-06	3.32072e-05	1.89192e-05									P value		0.07226	0.00150439	0.000473416	0.0269491	0.0023684
									**	**	**	**	**												**	**	*	**
CaGPX8	0.971192	2.32719	11.8385	3.11868	11.1825	0.537861	CaGPX8	0h	3H	6H	9H	12H	24H		CaGPX8	0.971192	3.9672	2.30691	2.26176	9.53778	0.908563	CaGPX8	0h	3H	6H	9H	12H	24H
CaGPX8	0.987611	2.72785	12.5253	3.10182	10.8863	0.633698	Average (2-∆∆CT)	1.00046	2.45623	12.3673	3.06675	11.2486	0.621612		CaGPX8	0.987611	4.09689	2.80177	2.49298	8.72977	0.789401	Average (2-∆∆CT)	1.00046	4.29153	2.45184	2.42413	9.30915	0.887041
CaGPX8	1.04258	2.31365	12.7382	2.97976	11.677	0.693277	SE	0.0215861	0.135867	0.271465	0.0437693	0.230621	0.0452698		CaGPX8	1.04258	4.81049	2.24686	2.51765	9.65991	0.96316	SE	0.0215861	0.262167	0.175817	0.0814952	0.291828	0.051301
							P value		0.000451304	1.96907e-06	1.86016e-06	1.56051e-06	0.00164574									P value		0.000234806	0.00120871	7.20864e-05	9.15558e-06	0.11122
									**	**	**	**	**											**	**	**	**
PEG	2-∆∆CT value						PEG								NaCl	2-∆∆CT value						NaCl
	0h	3H	6H	9H	12H	24H	CaGPX1	0h	3H	6H	9H	12H	24H			0h	3H	6H	9H	12H	24H	CaGPX1	0h	3H	6H	9H	12H	24H
CaGPX1	1.0183	11.8556	81.3216	27.0311	25.6257	11.026	Average (2-∆∆CT)	1.00197	11.685	92.3794	28.3713	23.9566	10.1425		CaGPX1	1.0183	8.86585	55.0793	41.3606	27.8261	9.2111	Average (2-∆∆CT)	1.00197	8.98852	54.6754	41.6831	25.3333	7.33558
CaGPX1	0.918757	10.1646	97.208	28.4734	22.2089	10.5254	SE	0.0440962	0.832946	5.54363	0.746057	0.987127	0.649508		CaGPX1	0.918757	8.76835	57.2094	42.553	18.4256	7.32702	SE	0.0440962	0.17372	1.59247	0.439755	3.49811	1.08037
CaGPX1	1.06887	13.0348	98.6085	29.6094	24.0353	8.87599	P value		0.000214202	7.93315e-05	3.31938e-06	2.03492e-05	0.000149301		CaGPX1	1.06887	9.33137	51.7375	41.1358	29.7482	5.46862	P value		1.51667e-06	4.62933e-06	8.3516e-08	0.00224573	0.00423916
									**	**	**	**	**											**	**	**	**	**
CaGPX2	0.983263	4.66391	5.31786	3.99153	3.37138	2.06313	CaGPX2	0h	3H	6H	9H	12H	24H		CaGPX2	0.983263	1.06061	2.26294	2.10859	4.89294	6.70306	CaGPX2	0h	3H	6H	9H	12H	24H
CaGPX2	1.00789	4.44006	5.36012	4.11114	3.11438	1.99021	Average (2-∆∆CT)	1.00007	4.69029	5.26752	4.04179	3.18396	1.97149		CaGPX2	1.00789	1.03337	2.28187	2.0798	4.9711	6.94828	Average (2-∆∆CT)	1.00007	1.04129	2.41289	2.19937	4.80709	6.85559
CaGPX2	1.00906	4.9669	5.12458	4.02271	3.06611	1.86113	SE	0.00841082	0.152656	0.0725046	0.0358215	0.0947434	0.0590597		CaGPX2	1.00906	1.02987	2.69385	2.40972	4.55724	6.91543	SE	0.00841082	0.00971706	0.140589	0.105505	0.126945	0.0768517
							P value		1.74775e-05	0.000318152	1.28362e-07	2.13193e-05	0.00458243									P value		0.150746	0.00913916	0.00713595	7.42769e-06	1.82113e-07
									**	**	**	**	**												**	**	**	**
CaGPX3	0.982651	0.492545	0.538463	0.909618	3.86792	1.08866	CaGPX3	0h	3H	6H	9H	12H	24H		CaGPX3	0.982651	0.166645	0.33125	0.696113	1.26584	0.501273	CaGPX3	0h	3H	6H	9H	12H	24H
CaGPX3	1.02691	0.451826	0.501308	0.905317	3.71588	0.926019	Average (2-∆∆CT)	1.00018	0.495692	0.530927	0.896967	3.62685	1.04307		CaGPX3	1.02691	0.194996	0.359282	0.70365	1.36899	0.545486	Average (2-∆∆CT)	1.00018	0.176872	0.353215	0.704319	1.2418	0.520624
CaGPX3	0.99099	0.542706	0.553011	0.875966	3.29676	1.11452	SE	0.0135776	0.0262821	0.0153937	0.0105737	0.170781	0.0589983		CaGPX3	0.99099	0.168976	0.369113	0.713194	1.09057	0.515112	SE	0.0135776	0.00908684	0.0113431	0.0049422	0.0812663	0.0130574
							P value		6.93368e-05	2.16874e-05	0.0210336	0.000105572	0.517824									P value		9.27951e-07	3.33884e-06	3.35948e-05	0.0804732	1.41388e-05
									**	**	*	**												**	**	**		**
CaGPX4	1.01995	42.3809	52.3671	37.9891	15.0826	11.2008	CaGPX4	0h	3H	6H	9H	12H	24H		CaGPX4	1.01995	46.1888	76.0327	28.5395	9.54558	4.11415	CaGPX4	0h	3H	6H	9H	12H	24H
CaGPX4	1.01113	41.838	53.537	38.7475	14.5623	9.16618	Average (2-∆∆CT)	1.00024	42.6369	53.8401	38.4204	14.9114	9.93976		CaGPX4	1.01113	45.528	73.8386	29.2848	12.3868	3.9657	Average (2-∆∆CT)	1.00024	45.8594	74.0026	29.0882	10.9338	3.79662
CaGPX4	0.969643	43.6918	55.6162	38.5246	15.0892	9.45232	SE	0.0155102	0.55025	0.950099	0.225056	0.174539	0.635899		CaGPX4	0.969643	45.8615	72.1365	29.4403	10.8691	3.31001	SE	0.0155102	0.19078	1.12772	0.277984	0.820813	0.247051
							P value		1.83093e-07	6.26144e-07	7.9232e-09	1.50883e-07	0.000148746									P value		1.77389e-05	3.41263e-07	5.78851e-08	0.00679264	0.000349926
									**	**	**	**	**											**	**	**	**	**
CaGPX5	1.00497	10.2857	2.57706	1.65007	1.3527	0.722952	CaGPX5	0h	3H	6H	9H	12H	24H		CaGPX5	1.00497	2.64505	1.80075	9.79381	1.44078	0.805368	CaGPX5	0h	3H	6H	9H	12H	24H
CaGPX5	0.994759	10.9007	3.05548	1.60879	1.40933	0.687195	Average (2-∆∆CT)	1.00001	11.267	2.79636	1.71062	1.30262	0.738227		CaGPX5	0.994759	4.49313	1.59166	9.19789	1.28571	0.814883	Average (2-∆∆CT)	1.00001	3.52963	1.56005	9.37414	1.34214	0.851834
CaGPX5	1.0003	12.6146	2.75654	1.873	1.14582	0.804534	SE	0.00294993	0.696825	0.139536	0.0820613	0.0800846	0.034723		CaGPX5	1.0003	3.4507	1.28775	9.13071	1.29994	0.935251	SE	0.00294993	0.534954	0.148932	0.210729	0.0494885	0.0417989
							P value		0.00457423	0.000210108	0.000980827	0.0195023	0.00168061									P value		0.0091135	0.0197807	2.3968e-06	0.00231202	0.0240969
									**	**	**	*	**											**	*	**	**	*
CaGPX6	1.00716	18.2641	20.2926	4.94746	1.65055	1.46256	CaGPX6	0h	3H	6H	9H	12H	24H		CaGPX6	1.00716	7.81852	7.50214	9.86109	9.08368	3.84036	CaGPX6	0h	3H	6H	9H	12H	24H
CaGPX6	0.996806	18.9102	20.4859	6.11483	1.94063	1.26325	Average (2-∆∆CT)	1.00001	18.8872	20.8773	5.72247	1.79361	1.32637		CaGPX6	0.996806	7.47651	8.08901	8.45925	7.92925	3.76192	Average (2-∆∆CT)	1.00001	7.26125	7.62161	9.62151	8.48347	3.65503
CaGPX6	0.996076	19.4874	21.8534	6.10511	1.78967	1.25329	SE	0.00357776	0.35335	0.491253	0.387514	0.0837611	0.0681588		CaGPX6	0.996076	6.48873	7.27368	10.5442	8.43747	3.36281	SE	0.00357776	0.398679	0.242826	0.613672	0.334048	0.147854
							P value		9.11511e-07	2.22958e-06	0.000260286	0.000694793	0.00876533									P value		9.60338e-05	1.07594e-05	0.000148959	2.35142e-05	5.65971e-05
									**	**	**	**	**											**	**	**	**	**
CaGPX7	0.940628	4.39653	10.051	4.03299	2.00982	1.29575	CaGPX7	0h	3H	6H	9H	12H	24H		CaGPX7	0.940628	3.32861	1.82543	9.79548	6.00384	0.394682	CaGPX7	0h	3H	6H	9H	12H	24H
CaGPX7	1.0185	3.91556	9.08367	4.00078	2.08326	1.35936	Average (2-∆∆CT)	1.00098	4.79048	8.68981	3.95659	2.07288	1.30375		CaGPX7	1.0185	3.55395	1.8566	8.87246	5.9516	0.408731	Average (2-∆∆CT)	1.00098	3.46737	1.89044	9.27415	5.9725	0.397001
CaGPX7	1.04381	6.05936	6.93473	3.83601	2.12556	1.25615	SE	0.0310476	0.649452	0.920902	0.061004	0.0338099	0.030063		CaGPX7	1.04381	3.51956	1.98929	9.15451	5.96206	0.38759	SE	0.0310476	0.0700892	0.050237	0.273084	0.0159579	0.00621204
							P value		0.00431745	0.00112739	1.71993e-06	1.9934e-05	0.0021853									P value		5.5634e-06	0.000113257	7.25466e-06	1.45808e-08	4.44997e-05
									**	**	**	**	**											**	**	**	**	**
CaGPX8	0.971192	6.33347	22.1019	1.43125	1.27834	0.6926	CaGPX8	0h	3H	6H	9H	12H	24H		CaGPX8	0.971192	5.51437	2.38292	2.5789	1.15752	0.757389	CaGPX8	0h	3H	6H	9H	12H	24H
CaGPX8	0.987611	6.43256	24.39	1.23242	1.18461	0.697901	Average (2-∆∆CT)	1.00046	6.51343	22.7252	1.35303	1.21632	0.728878		CaGPX8	0.987611	4.47402	1.60708	2.83829	1.16278	0.731398	Average (2-∆∆CT)	1.00046	5.25883	1.9815	2.65574	1.17231	0.764994
CaGPX8	1.04258	6.77425	21.6835	1.39541	1.18601	0.796131	SE	0.0215861	0.133512	0.841147	0.0611832	0.0310119	0.0336618		CaGPX8	1.04258	5.7881	1.95452	2.55004	1.19663	0.806194	SE	0.0215861	0.400281	0.224371	0.0916541	0.012256	0.0219239
							P value		2.16454e-06	1.3368e-05	0.00556452	0.00464365	0.00245458									P value		0.00044456	0.012135	6.14963e-05	0.0022848	0.00156639
									**	**	**	**	**											**	*	**	**	**

## Sheet: 2-∆∆CT value 
ABA	0h	SE	3H	SE		6H	SE		9H	SE		12H	SE		24H	SE
CaGPX1	1.00197	0.0440962	7.12309	0.443333	**	34.833	2.35296	**	22.2688	0.508136	**	53.079	1.66595	**	1.56766	0.106034	**
CaGPX2	1.00007	0.00841082	4.89427	0.162526	**	3.8878	0.0114086	**	6.58976	0.147339	**	9.58809	0.185133	**	2.39527	0.0603959	**
CaGPX3	1.00018	0.0135776	0.17593	0.00486373	**	0.35102	0.00918857	**	1.06576	0.0245529		1.73695	0.0478633	**	0.502015	0.0202237	**
CaGPX4	1.00024	0.0155102	48.9118	0.651214	**	81.5306	0.804086	**	22.6995	0.661603	**	21.0724	1.30097	**	16.655	0.352109	**
CaGPX5	1.00001	0.00294993	3.8916	0.319845	**	2.46392	0.496611	*	1.11558	0.0294815	*	6.19971	0.35146	**	0.32029	0.00785175	**
CaGPX6	1.00001	0.00357776	10.2095	0.525751	**	10.5577	0.262309	**	5.58644	0.349222	**	29.951	0.267863	**	1.23623	0.0747541	*
CaGPX7	1.00098	0.0310476	2.73172	0.0948023	**	2.58431	0.209337	**	9.41092	0.249379	**	12.7893	0.573186	**	0.245423	0.0074685	**
CaGPX8	1.00046	0.0215861	2.45623	0.135867	**	12.3673	0.271465	**	3.06675	0.0437693	**	11.2486	0.230621	**	0.621612	0.0452698	**
Cold	0h	SE	3H	SE		6H	SE		9H	SE		12H	SE		24H	SE
CaGPX1	1.00197	0.0440962	9.70445	0.104799	**	5.23234	0.810522	**	3.95896	0.199495	**	19.3341	0.920613	**	8.89994	0.385813	**
CaGPX2	1.00007	0.00841082	1.12297	0.00927033	*	1.37228	0.141028		1.17936	0.0148225	*	3.13465	0.080436	**	9.18433	0.175851	**
CaGPX3	1.00018	0.0135776	0.224163	0.00333667	**	0.459278	0.018502	**	0.787374	0.0128376	**	2.21935	0.127421	**	2.45745	0.0241616	**
CaGPX4	1.00024	0.0155102	57.5965	0.82708	**	64.5795	1.7397	**	29.1663	0.264741	**	14.3203	0.65454	**	11.2045	0.220817	**
CaGPX5	1.00001	0.00294993	2.93274	0.363481	**	1.30524	0.145771		1.64624	0.0637817	**	2.68629	0.12093	**	1.0958	0.0936187
CaGPX6	1.00001	0.00357776	13.0851	0.532816	**	16.1806	0.607698	**	1.41914	0.0705421	*	8.24836	0.209233	**	1.97096	0.0200308	**
CaGPX7	1.00098	0.0310476	1.72324	0.296042	**	1.66084	0.0794557	**	1.50061	0.0363443	**	1.67837	0.196021	*	1.33975	0.0384325	**
CaGPX8	1.00046	0.0215861	4.29153	0.262167	**	2.45184	0.175817	**	2.42413	0.0814952	**	9.30915	0.291828	**	0.887041	0.051301
PEG	0h	SE	3H	SE		6H	SE		9H	SE		12H	SE		24H	SE
CaGPX1	1.00197	0.0440962	11.685	0.832946	**	92.3794	5.54363	**	28.3713	0.746057	**	23.9566	0.987127	**	10.1425	0.649508	**
CaGPX2	1.00007	0.00841082	4.69029	0.152656	**	5.26752	0.0725046	**	4.04179	0.0358215	**	3.18396	0.0947434	**	1.97149	0.0590597	**
CaGPX3	1.00018	0.0135776	0.495692	0.0262821	**	0.530927	0.0153937	**	0.896967	0.0105737	*	3.62685	0.170781	**	1.04307	0.0589983
CaGPX4	1.00024	0.0155102	42.6369	0.55025	**	53.8401	0.950099	**	38.4204	0.225056	**	14.9114	0.174539	**	9.93976	0.635899	**
CaGPX5	1.00001	0.00294993	11.267	0.696825	**	2.79636	0.139536	**	1.71062	0.0820613	**	1.30262	0.0800846	*	0.738227	0.034723	**
CaGPX6	1.00001	0.00357776	18.8872	0.35335	**	20.8773	0.491253	**	5.72247	0.387514	**	1.79361	0.0837611	**	1.32637	0.0681588	*
CaGPX7	1.00098	0.0310476	4.79048	0.649452	**	8.68981	0.920902	**	3.95659	0.061004	**	2.07288	0.0338099	**	1.30375	0.030063	*
CaGPX8	1.00046	0.0215861	6.51343	0.133512	**	22.7252	0.841147	**	1.35303	0.0611832	*	1.21632	0.0310119	*	0.728878	0.0336618	*
NaCl	0h	SE	3H	SE		6H	SE		9H	SE		12H	SE		24H	SE
CaGPX1	1.00197	0.0440962	8.98852	0.17372	**	54.6754	1.59247	**	41.6831	0.439755	**	25.3333	3.49811	**	7.33558	1.08037	**
CaGPX2	1.00007	0.00841082	1.04129	0.00971706		2.41289	0.140589	**	2.19937	0.105505	**	4.80709	0.126945	**	6.85559	0.0768517	**
CaGPX3	1.00018	0.0135776	0.176872	0.00908684	**	0.353215	0.0113431	**	0.704319	0.0049422	**	1.2418	0.0812663		0.520624	0.0130574	**
CaGPX4	1.00024	0.0155102	45.8594	0.19078	**	74.0026	1.12772	**	29.0882	0.277984	**	10.9338	0.820813	**	3.79662	0.247051	**
CaGPX5	1.00001	0.00294993	3.52963	0.534954	**	1.56005	0.148932	*	9.37414	0.210729	**	1.34214	0.0494885	*	0.851834	0.0417989	*
CaGPX6	1.00001	0.00357776	7.26125	0.398679	**	7.62161	0.242826	**	9.62151	0.613672	**	8.48347	0.334048	**	3.65503	0.147854	**
CaGPX7	1.00098	0.0310476	3.46737	0.0700892	**	1.89044	0.050237	**	9.27415	0.273084	**	5.9725	0.0159579	**	0.397001	0.00621204	**
CaGPX8	1.00046	0.0215861	5.25883	0.400281	**	1.9815	0.224371	*	2.65574	0.0916541	**	1.17231	0.012256		0.764994	0.0219239	**
