# Supplementary material for: Characterization of GPX Gene Family in Pepper (Capsicum annuum L.) under Abiotic Stress and ABA Treatment
Source: Int J Mol Sci. 2024 Jul 30;25(15):8343. doi: 10.3390/ijms25158343 (PMC11313330; doi:10.3390/ijms25158343)
Supplement: Supplementary file 1 [file ijms-25-08343-s001.zip › Table S4.xlsx]

## Sheet: CaGPXs
Table S4: Identification of cis-regulatory elements in the pre 2000bp region of the pepper GPX gene promoter
General Function	Cis-elements	Specific Function	CaGPX1	CaGPX2	CaGPX3	CaGPX4	CaGPX5	CaGPX6	CaGPX7	CaGPX8
Abiotic stress	MYC	dehydration reaction	3	2	6	4	4	0	4	2
Abiotic stress	TC-rich repeats	cis-acting element involved in defense and stress responsiveness	1	0	1	1	0	0	0	0
Abiotic stress	MYB	MYB response element	4	1	7	3	10	3	0	4
Abiotic stress	ARE	cis-acting regulatory element essential for the anaerobic induction	4	1	1	1	2	1	1	1
Abiotic stress	MYB-like sequence	MYB response element	1	0	3	0	3	0	0	1
Abiotic stress	W-box	WRKY binding site involved in abiotic stress and defense response	1	0	0	0	3	0	1	1
Abiotic stress	as-1	Drought responsive	0	0	1	3	1	2	0	0
Abiotic stress	GC-motif	enhancer-like element involved in anoxic specific inducibility	0	0	0	1	2	0	1	0
Abiotic stress	MBS	MYB binding site involved in drought-inducibility	0	0	1	0	2	0	0	0
Biotic stress	WUN-motif	wound and pathogen response	0	0	1	0	2	1	0	1
Hormone	ABRE	cis-acting element involved in the abscisic acid responsiveness	7	1	2	0	1	5	5	2
Hormone	AAGAA-motif	cis-acting element involved in the abscisic acid responsiveness	1	3	1	3	1	0	0	2
Hormone	TGA-element	auxin-responsive element	0	1	0	0	0	0	0	0
Hormone	ERE	ethylene responsive element	0	0	0	0	4	1	0	6
Hormone	TGACG-motif	cis-acting regulatory element involved in the MeJA-responsiveness	0	0	1	3	1	2	0	0
Hormone	CGTCA-motif	cis-acting regulatory element involved in the MeJA-responsiveness	0	0	1	3	1	2	0	0
Hormone	P-box	gibberellin-responsive element	0	0	2	0	0	0	0	0
Hormone	AuxRR-core	cis-acting regulatory element involved in auxin responsiveness	0	1	1	1	0	0	0	0
Light responsive	TCT-motif	part of a light responsive element	2	0	1	1	0	0	0	1
Light responsive	GT1-motif	light responsive element	1	1	1	1	2	0	2	3
Light responsive	GATA-motif	part of a light responsive element	0	1	0	0	0	0	0	2
Light responsive	G-box	cis-acting regulatory element involved in light responsiveness	9	1	3	1	1	5	4	2
Growth and development	O2-site	cis-acting regulatory element involved in zein metabolism regulation	0	0	0	0	0	0	0	1
Growth and development	circadian	cis-acting regulatory element involved in circadian control	0	0	0	0	0	0	0	1
Growth and development	CAT-box	cis-acting regulatory element related to meristem expression	0	0	0	0	0	0	0	1

## Sheet: plantCARE_output_PlantCARE_1173
CaGPX1	G-Box	1134	6	-	cis-acting regulatory element involved in light responsiveness
CaGPX1	G-Box	1678	6	-	cis-acting regulatory element involved in light responsiveness
CaGPX1	G-Box	1701	6	-	cis-acting regulatory element involved in light responsiveness
CaGPX1	W box	1764	6	+	WRKY binding site involved in abiotic stress and defense response
CaGPX1	ABRE	1135	5	+	cis-acting element involved in the abscisic acid responsiveness
CaGPX1	ABRE	1676	9	-	cis-acting element involved in the abscisic acid responsiveness
CaGPX1	ABRE	1678	6	-	cis-acting element involved in the abscisic acid responsiveness
CaGPX1	ABRE	1679	5	+	cis-acting element involved in the abscisic acid responsiveness
CaGPX1	ABRE	1699	9	-	cis-acting element involved in the abscisic acid responsiveness
CaGPX1	ABRE	1701	6	-	cis-acting element involved in the abscisic acid responsiveness
CaGPX1	ABRE	1702	5	+	cis-acting element involved in the abscisic acid responsiveness
CaGPX1	MYC	110	7	+	dehydration reaction
CaGPX1	TC-rich repeats	1050	9	+	cis-acting element involved in defense and stress responsiveness
CaGPX1	MYC	6	6	-	dehydration reaction
CaGPX1	MYC	1866	6	+	dehydration reaction
CaGPX1	AAGAA-motif	63	9	-	cis-acting element involved in the abscisic acid responsiveness
CaGPX1	TCT-motif	112	6	+	part of a light responsive element
CaGPX1	TCT-motif	1665	6	+	part of a light responsive element
CaGPX1	MYB	1334	6	+	MYB response element
CaGPX1	MYB	1473	6	-	MYB response element
CaGPX1	MYB	1948	6	-	MYB response element
CaGPX1	ARE	494	6	-	cis-acting regulatory element essential for the anaerobic induction
CaGPX1	ARE	522	6	+	cis-acting regulatory element essential for the anaerobic induction
CaGPX1	ARE	1468	6	-	cis-acting regulatory element essential for the anaerobic induction
CaGPX1	ARE	1480	6	-	cis-acting regulatory element essential for the anaerobic induction
CaGPX1	G-Box	1676	9	-	cis-acting regulatory element involved in light responsiveness
CaGPX1	G-Box	1678	6	-	cis-acting regulatory element involved in light responsiveness
CaGPX1	G-Box	1696	10.5	-	cis-acting regulatory element involved in light responsiveness
CaGPX1	G-Box	1698	11	-	cis-acting regulatory element involved in light responsiveness
CaGPX1	G-Box	1699	9	+	cis-acting regulatory element involved in light responsiveness
CaGPX1	G-Box	1701	6	-	cis-acting regulatory element involved in light responsiveness
CaGPX1	MYB	34	6	-	MYB response element
CaGPX1	MYB-like sequence	1473	6	-	MYB response element
CaGPX1	GT1-motif	1398	6	+	light responsive element
CaGPX2	MYC	1676	6	+	dehydration reaction
CaGPX2	TGA-element	1359	6	-	auxin-responsive element
CaGPX2	AAGAA-motif	1153	7	+	cis-acting element involved in the abscisic acid responsiveness
CaGPX2	AAGAA-motif	1157	7	+	cis-acting element involved in the abscisic acid responsiveness
CaGPX2	AAGAA-motif	1334	9	+	cis-acting element involved in the abscisic acid responsiveness
CaGPX2	MYC	1456	7	-	dehydration reaction
CaGPX2	GT1-motif	1333	6	+	light responsive element
CaGPX2	ARE	1287	7	-	cis-acting regulatory element essential for the anaerobic induction
CaGPX2	G-Box	1787	6	-	cis-acting regulatory element involved in light responsiveness
CaGPX2	AuxRR-core	1251	7	+	cis-acting regulatory element involved in auxin responsiveness
CaGPX2	GATA-motif	1163	9	+	part of a light responsive element
CaGPX2	MYB	1090	6	+	MYB response element
CaGPX2	ABRE	1788	5	+	cis-acting element involved in the abscisic acid responsiveness
CaGPX3	TCT-motif	200	6	-	part of a light responsive element
CaGPX3	AAGAA-motif	590	7	+	cis-acting element involved in the abscisic acid responsiveness
CaGPX3	MYC	95	6	+	dehydration reaction
CaGPX3	MYC	489	6	-	dehydration reaction
CaGPX3	MYC	491	6	+	dehydration reaction
CaGPX3	MYC	1320	6	+	dehydration reaction
CaGPX3	MYC	1758	6	-	dehydration reaction
CaGPX3	MYC	1847	6	-	dehydration reaction
CaGPX3	TC-rich repeats	200	9	-	cis-acting element involved in defense and stress responsiveness
CaGPX3	ABRE	944	5	-	cis-acting element involved in the abscisic acid responsiveness
CaGPX3	ABRE	1295	5	+	cis-acting element involved in the abscisic acid responsiveness
CaGPX3	ARE	887	7	-	cis-acting regulatory element essential for the anaerobic induction
CaGPX3	G-Box	1294	6	-	cis-acting regulatory element involved in light responsiveness
CaGPX3	G-Box	1845	10	+	cis-acting regulatory element involved in light responsiveness
CaGPX3	TGACG-motif	453	5	+	cis-acting regulatory element involved in the MeJA-responsiveness
CaGPX3	WUN-motif	755	8	-	wound-responsive element
CaGPX3	GT1-motif	1602	6	+	light responsive element
CaGPX3	CGTCA-motif	453	5	-	cis-acting regulatory element involved in the MeJA-responsiveness
CaGPX3	MBS	988	6	+	MYB binding site involved in drought-inducibility
CaGPX3	P-box	1397	7	-	gibberellin-responsive element
CaGPX3	MYB-like sequence	689	6	-	MYB response element
CaGPX3	MYB-like sequence	734	6	-	MYB response element
CaGPX3	MYB-like sequence	1352	6	-	MYB response element
CaGPX3	P-box	132	7	-	gibberellin-responsive element
CaGPX3	MYB	988	6	+	MYB response element
CaGPX3	G-Box	944	6	+	cis-acting regulatory element involved in light responsiveness
CaGPX3	as-1	453	5	+	Oxidative stress response element
CaGPX3	AuxRR-core	1327	7	+	cis-acting regulatory element involved in auxin responsiveness
CaGPX3	MYB	132	6	+	MYB response element
CaGPX3	MYB	567	6	-	MYB response element
CaGPX3	MYB	689	6	-	MYB response element
CaGPX3	MYB	734	6	-	MYB response element
CaGPX3	MYB	1352	6	-	MYB response element
CaGPX3	MYB	1831	6	+	MYB response element
CaGPX4	AuxRR-core	1089	7	-	cis-acting regulatory element involved in auxin responsiveness
CaGPX4	as-1	730	5	+	Oxidative stress response element
CaGPX4	as-1	1214	5	+	Oxidative stress response element
CaGPX4	as-1	1491	5	+	Oxidative stress response element
CaGPX4	MYB	121	6	-	MYB response element
CaGPX4	MYB	1650	6	-	MYB response element
CaGPX4	ARE	1024	6	+	cis-acting regulatory element essential for the anaerobic induction
CaGPX4	G-Box	13	6	-	cis-acting regulatory element involved in light responsiveness
CaGPX4	MYB	1746	6	+	MYB response element
CaGPX4	GT1-motif	1921	6	-	light responsive element
CaGPX4	CGTCA-motif	730	5	-	cis-acting regulatory element involved in the MeJA-responsiveness
CaGPX4	CGTCA-motif	1214	5	-	cis-acting regulatory element involved in the MeJA-responsiveness
CaGPX4	CGTCA-motif	1491	5	-	cis-acting regulatory element involved in the MeJA-responsiveness
CaGPX4	TGACG-motif	730	5	+	cis-acting regulatory element involved in the MeJA-responsiveness
CaGPX4	TGACG-motif	1214	5	+	cis-acting regulatory element involved in the MeJA-responsiveness
CaGPX4	TGACG-motif	1491	5	+	cis-acting regulatory element involved in the MeJA-responsiveness
CaGPX4	MYC	8	6	+	dehydration reaction
CaGPX4	MYC	30	6	-	dehydration reaction
CaGPX4	MYC	139	6	-	dehydration reaction
CaGPX4	MYC	1769	6	-	dehydration reaction
CaGPX4	TC-rich repeats	21	9	+	cis-acting element involved in defense and stress responsiveness
CaGPX4	AAGAA-motif	206	7	-	cis-acting element involved in the abscisic acid responsiveness
CaGPX4	AAGAA-motif	1474	9	+	cis-acting element involved in the abscisic acid responsiveness
CaGPX4	AAGAA-motif	1753	10	+	cis-acting element involved in the abscisic acid responsiveness
CaGPX4	GC-motif	1644	6	-	enhancer-like element involved in anoxic specific inducibility
CaGPX4	TCT-motif	624	6	-	part of a light responsive element
CaGPX5	TGACG-motif	1832	5	+	cis-acting regulatory element involved in the MeJA-responsiveness
CaGPX5	CGTCA-motif	1832	5	-	cis-acting regulatory element involved in the MeJA-responsiveness
CaGPX5	MBS	451	6	+	MYB binding site involved in drought-inducibility
CaGPX5	MBS	983	6	+	MYB binding site involved in drought-inducibility
CaGPX5	WUN-motif	1349	9	-	wound-responsive element
CaGPX5	WUN-motif	1350	8	-	wound-responsive element
CaGPX5	GT1-motif	207	6	+	light responsive element
CaGPX5	GT1-motif	667	7	+	light responsive element
CaGPX5	MYB	451	6	+	MYB response element
CaGPX5	MYB	983	6	+	MYB response element
CaGPX5	MYB-like sequence	206	6	-	MYB response element
CaGPX5	MYB-like sequence	666	6	-	MYB response element
CaGPX5	MYB-like sequence	1216	6	-	MYB response element
CaGPX5	G-Box	1601	6	+	cis-acting regulatory element involved in light responsiveness
CaGPX5	MYB	116	6	-	MYB response element
CaGPX5	MYB	206	6	-	MYB response element
CaGPX5	MYB	666	6	-	MYB response element
CaGPX5	MYB	1062	6	-	MYB response element
CaGPX5	MYB	1216	6	-	MYB response element
CaGPX5	MYB	1661	6	+	MYB response element
CaGPX5	MYB	1860	6	+	MYB response element
CaGPX5	MYB	1955	6	+	MYB response element
CaGPX5	as-1	1832	5	+
CaGPX5	ARE	526	6	-	cis-acting regulatory element essential for the anaerobic induction
CaGPX5	ARE	588	6	+	cis-acting regulatory element essential for the anaerobic induction
CaGPX5	GC-motif	780	6	+	enhancer-like element involved in anoxic specific inducibility
CaGPX5	GC-motif	1727	6	-	enhancer-like element involved in anoxic specific inducibility
CaGPX5	ERE	1083	8	+	ethylene responsive element
CaGPX5	ERE	1331	8	-	ethylene responsive element
CaGPX5	ERE	1429	8	-	ethylene responsive element
CaGPX5	ERE	1591	8	+	ethylene responsive element
CaGPX5	AAGAA-motif	953	7	-	cis-acting element involved in the abscisic acid responsiveness
CaGPX5	MYC	702	6	-	dehydration reaction
CaGPX5	MYC	864	6	+	dehydration reaction
CaGPX5	MYC	1291	6	-	dehydration reaction
CaGPX5	MYC	1568	6	+	dehydration reaction
CaGPX5	ABRE	1602	5	+	cis-acting element involved in the abscisic acid responsiveness
CaGPX5	W box	648	6	-	WRKY binding site involved in abiotic stress and defense response
CaGPX5	W box	1124	6	-	WRKY binding site involved in abiotic stress and defense response
CaGPX5	W box	1731	6	-	WRKY binding site involved in abiotic stress and defense response
CaGPX6	ERE	1129	8	-	ethylene responsive element
CaGPX6	ABRE	739	9	+	cis-acting element involved in the abscisic acid responsiveness
CaGPX6	ABRE	742	5	+	cis-acting element involved in the abscisic acid responsiveness
CaGPX6	ABRE	951	5	+	cis-acting element involved in the abscisic acid responsiveness
CaGPX6	ABRE	1880	6	-	cis-acting element involved in the abscisic acid responsiveness
CaGPX6	ABRE	1881	5	+	cis-acting element involved in the abscisic acid responsiveness
CaGPX6	G-Box	1880	6	-	cis-acting regulatory element involved in light responsiveness
CaGPX6	TGACG-motif	1394	5	-	cis-acting regulatory element involved in the MeJA-responsiveness
CaGPX6	TGACG-motif	1877	5	-	cis-acting regulatory element involved in the MeJA-responsiveness
CaGPX6	CGTCA-motif	1394	5	+	cis-acting regulatory element involved in the MeJA-responsiveness
CaGPX6	CGTCA-motif	1877	5	+	cis-acting regulatory element involved in the MeJA-responsiveness
CaGPX6	WUN-motif	1402	8	+	wound-responsive element
CaGPX6	MYB	800	6	-	MYB response element
CaGPX6	G-Box	741	6	+	cis-acting regulatory element involved in light responsiveness
CaGPX6	G-Box	950	6	+	cis-acting regulatory element involved in light responsiveness
CaGPX6	G-Box	1810	6	-	cis-acting regulatory element involved in light responsiveness
CaGPX6	G-Box	1880	6	-	cis-acting regulatory element involved in light responsiveness
CaGPX6	as-1	1394	5	-
CaGPX6	as-1	1877	5	-
CaGPX6	ARE	1902	6	-	cis-acting regulatory element essential for the anaerobic induction
CaGPX6	MYB	1397	6	+	MYB response element
CaGPX6	MYB	1934	6	-	MYB response element
CaGPX7	GT1-motif	1174	6	+	light responsive element
CaGPX7	GT1-motif	1898	6	-	light responsive element
CaGPX7	MYC	188	6	-	dehydration reaction
CaGPX7	MYC	237	6	+	dehydration reaction
CaGPX7	MYC	752	6	+	dehydration reaction
CaGPX7	GC-motif	1146	6	-	enhancer-like element involved in anoxic specific inducibility
CaGPX7	MYC	342	7	+	dehydration reaction
CaGPX7	G-Box	158	6	+	cis-acting regulatory element involved in light responsiveness
CaGPX7	G-Box	198	6	+	cis-acting regulatory element involved in light responsiveness
CaGPX7	W box	1932	6	-	WRKY binding site involved in abiotic stress and defense response
CaGPX7	ABRE	158	6	+	cis-acting element involved in the abscisic acid responsiveness
CaGPX7	ABRE	159	5	+	cis-acting element involved in the abscisic acid responsiveness
CaGPX7	ABRE	196	9	+	cis-acting element involved in the abscisic acid responsiveness
CaGPX7	ABRE	198	6	+	cis-acting element involved in the abscisic acid responsiveness
CaGPX7	ABRE	199	5	+	cis-acting element involved in the abscisic acid responsiveness
CaGPX7	ARE	215	6	-	cis-acting regulatory element essential for the anaerobic induction
CaGPX7	G-Box	158	6	+	cis-acting regulatory element involved in light responsiveness
CaGPX7	G-Box	198	6	+	cis-acting regulatory element involved in light responsiveness
CaGPX8	MYB-like sequence	1734	6	+	MYB response element
CaGPX8	O2-site	1721	9	-	cis-acting regulatory element involved in zein metabolism regulation
CaGPX8	circadian	249	9	-	cis-acting regulatory element involved in circadian control
CaGPX8	WUN-motif	323	8	+	wound-responsive element
CaGPX8	GT1-motif	1706	7	+	light responsive element
CaGPX8	GT1-motif	1732	7	-	light responsive element
CaGPX8	GT1-motif	1733	6	-	light responsive element
CaGPX8	CAT-box	1679	6	+	cis-acting regulatory element related to meristem expression
CaGPX8	GATA-motif	536	7	-	part of a light responsive element
CaGPX8	GATA-motif	1458	10	+	part of a light responsive element
CaGPX8	MYB	494	6	-	MYB response element
CaGPX8	MYB	1734	6	+	MYB response element
CaGPX8	MYB	1793	6	+	MYB response element
CaGPX8	MYB	1831	6	+	MYB response element
CaGPX8	G-Box	1835	6	-	cis-acting regulatory element involved in light responsiveness
CaGPX8	MYC	343	6	+	dehydration reaction
CaGPX8	MYC	638	6	-	dehydration reaction
CaGPX8	ERE	68	8	+	ethylene responsive element
CaGPX8	ERE	1508	8	-	ethylene responsive element
CaGPX8	ERE	1589	8	+	ethylene responsive element
CaGPX8	ERE	1695	8	-	ethylene responsive element
CaGPX8	ERE	1711	8	+	ethylene responsive element
CaGPX8	ERE	1713	8	-	ethylene responsive element
CaGPX8	AAGAA-motif	1384	9	+	cis-acting element involved in the abscisic acid responsiveness
CaGPX8	AAGAA-motif	1419	7	+	cis-acting element involved in the abscisic acid responsiveness
CaGPX8	TCT-motif	466	6	-	part of a light responsive element
CaGPX8	G-Box	1835	6	-	cis-acting regulatory element involved in light responsiveness
CaGPX8	W box	1384	6	-	WRKY binding site involved in abiotic stress and defense response
CaGPX8	ABRE	1835	6	-	cis-acting element involved in the abscisic acid responsiveness
CaGPX8	ABRE	1836	5	+	cis-acting element involved in the abscisic acid responsiveness
CaGPX4	ARE	1635	6	+	cis-acting regulatory element essential for the anaerobic induction
