# Supplementary material for: Characterization of GPX Gene Family in Pepper (Capsicum annuum L.) under Abiotic Stress and ABA Treatment
Source: Int J Mol Sci. 2024 Jul 30;25(15):8343. doi: 10.3390/ijms25158343 (PMC11313330; doi:10.3390/ijms25158343)
Supplement: Supplementary file 1 [file ijms-25-08343-s001.zip › Table S5.xlsx]

## Sheet: Table S5
Table S5: The GO enrichment analysis of CaGPX genes.
Class	GO Annotation	GO_ID	P_value	Gene IDs
Cellular component	cytosol	GO:0005829	3.27946e-05	CaGPX6,CaGPX5,CaGPX8,CaGPX7,CaGPX1,CaGPX4,CaGPX3,
Cellular component	cytoplasm	GO:0005737	0.00588335	CaGPX6,CaGPX5,CaGPX8,CaGPX7,CaGPX2,CaGPX1,CaGPX4,CaGPX3,
Biological process	response to toxic substance	GO:0009636	8.47241e-09	CaGPX6,CaGPX5,CaGPX8,CaGPX7,CaGPX2,CaGPX1,CaGPX4,CaGPX3,
Biological process	cellular oxidant detoxification	GO:0098869	8.47241e-09	CaGPX6,CaGPX5,CaGPX8,CaGPX7,CaGPX2,CaGPX1,CaGPX4,CaGPX3,
Biological process	cellular detoxification	GO:1990748	8.47241e-09	CaGPX6,CaGPX5,CaGPX8,CaGPX7,CaGPX2,CaGPX1,CaGPX4,CaGPX3,
Biological process	detoxification	GO:0098754	8.47241e-09	CaGPX6,CaGPX5,CaGPX8,CaGPX7,CaGPX2,CaGPX1,CaGPX4,CaGPX3,
Biological process	cellular response to toxic substance	GO:0097237	8.47241e-09	CaGPX6,CaGPX5,CaGPX8,CaGPX7,CaGPX2,CaGPX1,CaGPX4,CaGPX3,
Biological process	cellular response to chemical stimulus	GO:0070887	8.47241e-09	CaGPX6,CaGPX5,CaGPX8,CaGPX7,CaGPX2,CaGPX1,CaGPX4,CaGPX3,
Biological process	response to oxidative stress	GO:0006979	7.62517e-08	CaGPX6,CaGPX5,CaGPX8,CaGPX7,CaGPX2,CaGPX1,CaGPX4,CaGPX3,
Biological process	response to chemical	GO:0042221	2.54426e-05	CaGPX6,CaGPX5,CaGPX8,CaGPX7,CaGPX2,CaGPX1,CaGPX4,CaGPX3,
Biological process	cellular response to stimulus	GO:0051716	0.00010904	CaGPX6,CaGPX5,CaGPX8,CaGPX7,CaGPX2,CaGPX1,CaGPX4,CaGPX3,
Biological process	response to stress	GO:0006950	0.000370736	CaGPX6,CaGPX5,CaGPX8,CaGPX7,CaGPX2,CaGPX1,CaGPX4,CaGPX3,
Biological process	response to stimulus	GO:0050896	0.00623121	CaGPX6,CaGPX5,CaGPX8,CaGPX7,CaGPX2,CaGPX1,CaGPX4,CaGPX3,
Molecular function	antioxidant activity	GO:0016209	7.20245e-08	CaGPX6,CaGPX5,CaGPX8,CaGPX7,CaGPX2,CaGPX1,CaGPX4,CaGPX3,
Molecular function	peroxidase activity	GO:0004601	7.20245e-08	CaGPX6,CaGPX5,CaGPX8,CaGPX7,CaGPX2,CaGPX1,CaGPX4,CaGPX3,
Molecular function	glutathione peroxidase activity	GO:0004602	7.20245e-08	CaGPX6,CaGPX5,CaGPX8,CaGPX7,CaGPX2,CaGPX1,CaGPX4,CaGPX3,
Molecular function	oxidoreductase activity	GO:0016491	7.20245e-08	CaGPX6,CaGPX5,CaGPX8,CaGPX7,CaGPX2,CaGPX1,CaGPX4,CaGPX3,
Molecular function	oxidoreductase activity, acting on peroxide as acceptor	GO:0016684	7.20245e-08	CaGPX6,CaGPX5,CaGPX8,CaGPX7,CaGPX2,CaGPX1,CaGPX4,CaGPX3,
Molecular function	catalytic activity	GO:0003824	0.0146563	CaGPX6,CaGPX5,CaGPX8,CaGPX7,CaGPX2,CaGPX1,CaGPX4,CaGPX3,
