# Supplementary material for: Characterization of GPX Gene Family in Pepper (Capsicum annuum L.) under Abiotic Stress and ABA Treatment
Source: Int J Mol Sci. 2024 Jul 30;25(15):8343. doi: 10.3390/ijms25158343 (PMC11313330; doi:10.3390/ijms25158343)
Supplement: Supplementary file 1 [file ijms-25-08343-s001.zip › Table S6.xlsx]

## Sheet: Table S6
Table S6: CaGPXs protein interaction analysis.
#node	identifier	domain_summary_url	other_names_and_aliases
APX1	4072.A0A2G2Z970	L-ascorbate peroxidase 1, cytosolic; Belongs to the peroxidase family.	1.11.1.11,107873422,A0A2G2Z970,A0A2G2Z970_CAPAN,APX1,EC 1.11.1.11,L-ascorbate peroxidase,L-ascorbate peroxidase 1, cytosolic,NP_001311966,T459_16600,cann:107873422
CaGPX4	4072.A0A2G2ZES3	Glutathione peroxidase; Belongs to the glutathione peroxidase family.	107875254,A0A2G2ZES3,A0A2G2ZES3_CAPAN,CA.PGAv.1.6.scaffold1682.18(GPX4),Glutathione peroxidase,Probable glutathione peroxidase 5,T459_18548,XP_016577373,cann:107875254
CaGPX7	4072.A0A1U8EV38	Glutathione peroxidase; Belongs to the glutathione peroxidase family.	1.11.1.9,107850817,A0A1U8EV38,A0A1U8EV38_CAPAN,CA.PGAv.1.6.scaffold26.14(GPX7),EC 1.11.1.9,Glutathione peroxidase,Probable glutathione peroxidase 8,T459_30629,XM_016695581.1,XP_016551066,XP_016551067.1,cann:107850817
CaGPX6	4072.A0A2G2Y8W3	Glutathione peroxidase; Belongs to the glutathione peroxidase family.	1.11.1.9,107851303,A0A2G2Y8W3,A0A2G2Y8W3_CAPAN,CA.PGAv.1.6.scaffold26.15(GPX6),EC 1.11.1.9,Glutathione peroxidase,T459_30628,XP_016551746,cann:107851303
CaGPX2	4072.A0A1U8FFJ9	Glutathione peroxidase; Belongs to the glutathione peroxidase family.	1.11.1.9,107854033,A0A1U8FFJ9,A0A1U8FFJ9_CAPAN,CA.PGAv.1.6.scaffold273.17(GPX2),EC 1.11.1.9,Glutathione peroxidase,T459_01240,Uncharacterized protein,XM_016699039.1,XP_016554525,XP_016554525.1,cann:107854033
CaGPX8	4072.A0A1U8EXY8	Glutathione peroxidase; Belongs to the glutathione peroxidase family.	1.11.1.9,107848506,A0A1U8EXY8,A0A1U8EXY8_CAPAN,CA.PGAv.1.6.scaffold559.5(GPX8),EC 1.11.1.9,Glutathione peroxidase,T459_32070,XM_016693288.1,XP_016548774,XP_016548774.1,cann:107848506
CGPX5	4072.A0A1U8EDD2	Glutathione peroxidase; Belongs to the glutathione peroxidase family.	1.11.1.9,107842504,A0A1U8EDD2,A0A1U8EDD2_CAPAN,CA.PGAv.1.6.scaffold609.2(GPX5),EC 1.11.1.9,Glutathione peroxidase,Probable glutathione peroxidase 4,T459_23590,XM_016686388.1,XP_016541874,XP_016541874.1,cann:107842504
CaGPX3	4072.A0A1U8HA99	Glutathione peroxidase; Belongs to the glutathione peroxidase family.	1.11.1.9,107875737,A0A1U8HA99,A0A1U8HA99_CAPAN,CA.PGAv.1.6.scaffold65.187(GPX3),EC 1.11.1.9,Glutathione peroxidase,Probable glutathione peroxidase 2,T459_17991,XM_016722557.1,XP_016578043,XP_016578043.1,cann:107875737
CaGPX1	4072.A0A2G3AE16	Glutathione peroxidase; Belongs to the glutathione peroxidase family.	1.11.1.9,107864929,A0A2G3AE16,A0A2G3AE16_CAPAN,CA.PGAv.1.6.scaffold774.11(GPX1),EC 1.11.1.9,Glutathione peroxidase,T459_00315,XP_016566815,cann:107864929
DHAR	4072.A0A089FZ95	Putative glutathione S-transferase DHAR4; Belongs to the GST superfamily.	1.8.5.1,107871328,2.5.1.18,A0A089FZ95,A0A089FZ95_CAPAN,DHAR,Dehydroascorbate reductase,EC 1.8.5.1,EC 2.5.1.18,Glutathione S-transferase DHAR2-like,Glutathione dehydrogenase/transferase,NM_001325008.1,NP_001311937,NP_001311937.1,Putative glutathione S-transferase DHAR4,T459_33813,cann:107871328
GR1	4072.A0A2G2ZTR4	Glutathione reductase; Maintains high levels of reduced glutathione.	1.8.1.7,107864303,A0A2G2ZTR4,A0A2G2ZTR4_CAPAN,EC 1.8.1.7,GR1,GRase,Glutathione reductase,Glutathione reductase (NADPH),Glutathione reductase, chloroplastic,T459_07473,XP_016566116,cann:107864303
T459_00229	4072.A0A2G3ADP6	Monodehydroascorbate reductase, chloroplastic.	1.6.5.4,107864529,A0A2G3ADP6,A0A2G3ADP6_CAPAN,EC 1.6.5.4,Monodehydroascorbate reductase (NADH),Monodehydroascorbate reductase 5, mitochondrial,Monodehydroascorbate reductase, chloroplastic,T459_00229,XP_016566414,cann:107864529
T459_03397	4072.A0A1U8EJ06	2-Cys peroxiredoxin BAS1, chloroplastic.	1.11.1.24,107846522,2-Cys peroxiredoxin BAS1, chloroplastic,A0A1U8EJ06,A0A1U8EJ06_CAPAN,EC 1.11.1.24,Peroxiredoxin 2/4,T459_03397,XM_016690890.1,XP_016546376,XP_016546376.1,cann:107846522
T459_06854	4072.A0A2G3AC00	Monodehydroascorbate reductase.	1.6.5.4,107860653,A0A2G3AC00,A0A2G3AC00_CAPAN,EC 1.6.5.4,Monodehydroascorbate reductase,Monodehydroascorbate reductase (NADH),Monodehydroascorbate reductase 4, peroxisomal,T459_06854,XP_016561565,cann:107860653
T459_07796	4072.A0A2G2ZUM7	Uncharacterized protein.	107864179,A0A2G2ZUM7,A0A2G2ZUM7_CAPAN,Chromatin modification-related protein EAF6,Chromatin modification-related protein eaf6-like,T459_07796,Uncharacterized protein,XP_016565955,cann:107864179
T459_08876	4072.A0A2G2ZXQ3	Glutathione reductase, chloroplastic; Belongs to the class-I pyridine nucleotide-disulfide oxidoreductase family.	A0A2G2ZXQ3,A0A2G2ZXQ3_CAPAN,Glutathione reductase, chloroplastic,T459_08876
T459_08909	4072.A0A2G2ZXU0	Glutathione reductase, chloroplastic.	1.8.1.7,107863849,A0A2G2ZXU0,A0A2G2ZXU0_CAPAN,EC 1.8.1.7,Glutathione reductase (NADPH),Glutathione reductase, chloroplastic,T459_08909,XP_016565503,cann:107863849
T459_12719	4072.A0A2G2ZQK8	Thylakoid lumenal 29 kDa protein, chloroplastic; Belongs to the peroxidase family.	1.11.1.11,107867450,A0A2G2ZQK8,A0A2G2ZQK8_CAPAN,EC 1.11.1.11,L-ascorbate peroxidase,T459_12719,Thylakoid lumenal 29 kDa protein, chloroplastic,XP_016569187,cann:107867450
T459_13041	4072.A0A2G2ZRJ0	MRG domain-containing protein.	107867190,A0A2G2ZRJ0,A0A2G2ZRJ0_CAPAN,MRG domain-containing protein,Mortality factor 4-like protein 1,Protein MRG1-like,T459_13041,XP_016568811,cann:107867190
T459_15015	4072.A0A2G2ZJ33	Gamma-glutamyltranspeptidase 2.	107871033,2.3.2.2,3.4.19.13,3.4.19.14,A0A2G2ZJ33,A0A2G2ZJ33_CAPAN,EC 2.3.2.2,EC 3.4.19.13,EC 3.4.19.14,Gamma-glutamyltranspeptidase 1-like,Gamma-glutamyltranspeptidase 2,T459_15015,XP_016573308,cann:107871033
T459_16601	4072.A0A2G2Z9A8	L-ascorbate peroxidase 1, cytosolic; Belongs to the peroxidase family.	1.11.1.11,107873435,A0A2G2Z9A8,A0A2G2Z9A8_CAPAN,EC 1.11.1.11,L-ascorbate peroxidase,L-ascorbate peroxidase 1, cytosolic,L-ascorbate peroxidase 1, cytosolic-like,NP_001311967,T459_16601,cann:107873435
T459_22335	4072.A0A2G2YZ83	Glutathione synthetase.	107839536,6.3.2.3,A0A2G2YZ83,A0A2G2YZ83_CAPAN,EC 6.3.2.3,GSH-S,Glutathione synthase,Glutathione synthetase,Glutathione synthetase, chloroplastic,T459_22335,XP_016538548,cann:107839536
T459_24309	4072.A0A2G2YUZ0	Gamma-glutamyltranspeptidase 3.	107840942,2.3.2.2,3.4.19.13,3.4.19.14,A0A2G2YUZ0,A0A2G2YUZ0_CAPAN,EC 2.3.2.2,EC 3.4.19.13,EC 3.4.19.14,Gamma-glutamyltranspeptidase 3,T459_24309,XP_016540382,cann:107840942
T459_26258	4072.A0A1U8EJS9	2-Cys peroxiredoxin BAS1, chloroplastic.	1.11.1.24,107843729,2-Cys peroxiredoxin BAS1, chloroplastic,2-Cys peroxiredoxin BAS1, chloroplastic-like,A0A1U8EJS9,A0A1U8EJS9_CAPAN,EC 1.11.1.24,Peroxiredoxin 2/4,T459_26258,XM_016688104.1,XP_016543590,XP_016543590.1,cann:107843729
T459_26495	4072.A0A2G2YP55	Thioredoxin reductase.	1.8.1.9,107843811,A0A2G2YP55,A0A2G2YP55_CAPAN,EC 1.8.1.9,T459_26495,Thioredoxin reductase,Thioredoxin reductase (NADPH),Thioredoxin reductase NTRC,XP_016543690,cann:107843811
T459_28703	4072.A0A2G2YHJ2	1-Cys peroxiredoxin.	1-Cys peroxiredoxin,A0A2G2YHJ2,A0A2G2YHJ2_CAPAN,T459_28703
T459_29115	4072.A0A2G2Y4P0	Glutathione S-transferase DHAR3, chloroplastic; Belongs to the GST superfamily.	1.8.5.1,107870482,2.5.1.18,A0A2G2Y4P0,A0A2G2Y4P0_CAPAN,EC 1.8.5.1,EC 2.5.1.18,Glutathione S-transferase DHAR3, chloroplastic,Glutathione dehydrogenase/transferase,T459_29115,XP_016572502,cann:107870482
T459_32139	4072.A0A1U8DY53	Putative L-ascorbate peroxidase 3; Belongs to the peroxidase family.	1.11.1.11,107840564,A0A1U8DY53,A0A1U8DY53_CAPAN,EC 1.11.1.11,L-ascorbate peroxidase,L-ascorbate peroxidase 3, peroxisomal,NP_001311516,Putative L-ascorbate peroxidase 3,T459_32139,cann:107840564

## Sheet: betweenness centrality value
Table S6: betweenness centrality value
Betweenness	name
56.4107	T459_13041
39.6732	GR1
39.6732	T459_08909
29.7771	CA.PGAv.1.6.scaffold774.11(GPX1)
28.3252	T459_08876
22.7239	DHAR
19.0694	T459_26495
17.8271	T459_29115
17.6578	CA.PGAv.1.6.scaffold65.187(GPX3)
17.6578	CA.PGAv.1.6.scaffold26.14(GPX7)
16.8592	T459_06854
16.1466	CA.PGAv.1.6.scaffold26.15(GPX6)
15.0362	CA.PGAv.1.6.scaffold273.17(GPX2)
13.2317	T459_28703
12.9528	CA.PGAv.1.6.scaffold609.2(GPX5)
12.345	T459_00229
11.4417	CA.PGAv.1.6.scaffold559.5(GPX8)
6.9042	CA.PGAv.1.6.scaffold1682.18(GPX4)
5.35689	APX1
3.66291	T459_22335
2.96621	T459_24309
2.96621	T459_15015
1.72838	T459_32139
1.18553	T459_16601
0.210526	T459_26258
0.210526	T459_03397
0	T459_07796
0	T459_12719

## Sheet: all
Table S6: CaGPXs protein interaction analysis.
node1	node2	node1 accession	node2 accession	node1 annotation	node2 annotation	score
APX1	CaGPX4	A0A2G2Z970	A0A2G2ZES3	L-ascorbate peroxidase 1, cytosolic; Belongs to the peroxidase family.	Glutathione peroxidase; Belongs to the glutathione peroxidase family.	0.464
APX1	CaGPX7	A0A2G2Z970	A0A1U8EV38	L-ascorbate peroxidase 1, cytosolic; Belongs to the peroxidase family.	Glutathione peroxidase; Belongs to the glutathione peroxidase family.	0.48
APX1	CaGPX6	A0A2G2Z970	A0A2G2Y8W3	L-ascorbate peroxidase 1, cytosolic; Belongs to the peroxidase family.	Glutathione peroxidase; Belongs to the glutathione peroxidase family.	0.48
APX1	CaGPX2	A0A2G2Z970	A0A1U8FFJ9	L-ascorbate peroxidase 1, cytosolic; Belongs to the peroxidase family.	Uncharacterized protein.	0.651
APX1	CaGPX8	A0A2G2Z970	A0A1U8EXY8	L-ascorbate peroxidase 1, cytosolic; Belongs to the peroxidase family.	Glutathione peroxidase; Belongs to the glutathione peroxidase family.	0.442
APX1	CaGPX5	A0A2G2Z970	A0A1U8EDD2	L-ascorbate peroxidase 1, cytosolic; Belongs to the peroxidase family.	Glutathione peroxidase; Belongs to the glutathione peroxidase family.	0.583
APX1	CaGPX3	A0A2G2Z970	A0A1U8HA99	L-ascorbate peroxidase 1, cytosolic; Belongs to the peroxidase family.	Glutathione peroxidase; Belongs to the glutathione peroxidase family.	0.651
APX1	CaGPX1	A0A2G2Z970	A0A2G3AE16	L-ascorbate peroxidase 1, cytosolic; Belongs to the peroxidase family.	Glutathione peroxidase; Belongs to the glutathione peroxidase family.	0.48
APX1	DHAR	A0A2G2Z970	A0A089FZ95	L-ascorbate peroxidase 1, cytosolic; Belongs to the peroxidase family.	Putative glutathione S-transferase DHAR4; Belongs to the GST superfamily.	0.97
APX1	GR1	A0A2G2Z970	A0A2G2ZTR4	L-ascorbate peroxidase 1, cytosolic; Belongs to the peroxidase family.	Glutathione reductase; Maintains high levels of reduced glutathione.	0.622
APX1	T459_00229	A0A2G2Z970	A0A2G3ADP6	L-ascorbate peroxidase 1, cytosolic; Belongs to the peroxidase family.	Monodehydroascorbate reductase, chloroplastic.	0.957
APX1	T459_06854	A0A2G2Z970	A0A2G3AC00	L-ascorbate peroxidase 1, cytosolic; Belongs to the peroxidase family.	Monodehydroascorbate reductase.	0.936
APX1	T459_08876	A0A2G2Z970	A0A2G2ZXQ3	L-ascorbate peroxidase 1, cytosolic; Belongs to the peroxidase family.	Glutathione reductase, chloroplastic; Belongs to the class-I pyridine nucleotide-disulfide oxidoreductase family.	0.561
APX1	T459_08909	A0A2G2Z970	A0A2G2ZXU0	L-ascorbate peroxidase 1, cytosolic; Belongs to the peroxidase family.	Glutathione reductase, chloroplastic.	0.561
APX1	T459_29115	A0A2G2Z970	A0A2G2Y4P0	L-ascorbate peroxidase 1, cytosolic; Belongs to the peroxidase family.	Glutathione S-transferase DHAR3, chloroplastic; Belongs to the GST superfamily.	0.952
CaGPX4	APX1	A0A2G2ZES3	A0A2G2Z970	Glutathione peroxidase; Belongs to the glutathione peroxidase family.	L-ascorbate peroxidase 1, cytosolic; Belongs to the peroxidase family.	0.464
CaGPX4	DHAR	A0A2G2ZES3	A0A089FZ95	Glutathione peroxidase; Belongs to the glutathione peroxidase family.	Putative glutathione S-transferase DHAR4; Belongs to the GST superfamily.	0.605
CaGPX4	GR1	A0A2G2ZES3	A0A2G2ZTR4	Glutathione peroxidase; Belongs to the glutathione peroxidase family.	Glutathione reductase; Maintains high levels of reduced glutathione.	0.909
CaGPX4	T459_00229	A0A2G2ZES3	A0A2G3ADP6	Glutathione peroxidase; Belongs to the glutathione peroxidase family.	Monodehydroascorbate reductase, chloroplastic.	0.501
CaGPX4	T459_06854	A0A2G2ZES3	A0A2G3AC00	Glutathione peroxidase; Belongs to the glutathione peroxidase family.	Monodehydroascorbate reductase.	0.428
CaGPX4	T459_08876	A0A2G2ZES3	A0A2G2ZXQ3	Glutathione peroxidase; Belongs to the glutathione peroxidase family.	Glutathione reductase, chloroplastic; Belongs to the class-I pyridine nucleotide-disulfide oxidoreductase family.	0.672
CaGPX4	T459_08909	A0A2G2ZES3	A0A2G2ZXU0	Glutathione peroxidase; Belongs to the glutathione peroxidase family.	Glutathione reductase, chloroplastic.	0.672
CaGPX4	T459_13041	A0A2G2ZES3	A0A2G2ZRJ0	Glutathione peroxidase; Belongs to the glutathione peroxidase family.	MRG domain-containing protein.	0.739
CaGPX4	T459_26495	A0A2G2ZES3	A0A2G2YP55	Glutathione peroxidase; Belongs to the glutathione peroxidase family.	Thioredoxin reductase.	0.682
CaGPX4	T459_28703	A0A2G2ZES3	A0A2G2YHJ2	Glutathione peroxidase; Belongs to the glutathione peroxidase family.	1-Cys peroxiredoxin.	0.425
CaGPX7	APX1	A0A1U8EV38	A0A2G2Z970	Glutathione peroxidase; Belongs to the glutathione peroxidase family.	L-ascorbate peroxidase 1, cytosolic; Belongs to the peroxidase family.	0.48
CaGPX7	DHAR	A0A1U8EV38	A0A089FZ95	Glutathione peroxidase; Belongs to the glutathione peroxidase family.	Putative glutathione S-transferase DHAR4; Belongs to the GST superfamily.	0.851
CaGPX7	GR1	A0A1U8EV38	A0A2G2ZTR4	Glutathione peroxidase; Belongs to the glutathione peroxidase family.	Glutathione reductase; Maintains high levels of reduced glutathione.	0.912
CaGPX7	T459_00229	A0A1U8EV38	A0A2G3ADP6	Glutathione peroxidase; Belongs to the glutathione peroxidase family.	Monodehydroascorbate reductase, chloroplastic.	0.532
CaGPX7	T459_06854	A0A1U8EV38	A0A2G3AC00	Glutathione peroxidase; Belongs to the glutathione peroxidase family.	Monodehydroascorbate reductase.	0.591
CaGPX7	T459_08876	A0A1U8EV38	A0A2G2ZXQ3	Glutathione peroxidase; Belongs to the glutathione peroxidase family.	Glutathione reductase, chloroplastic; Belongs to the class-I pyridine nucleotide-disulfide oxidoreductase family.	0.733
CaGPX7	T459_08909	A0A1U8EV38	A0A2G2ZXU0	Glutathione peroxidase; Belongs to the glutathione peroxidase family.	Glutathione reductase, chloroplastic.	0.733
CaGPX7	T459_13041	A0A1U8EV38	A0A2G2ZRJ0	Glutathione peroxidase; Belongs to the glutathione peroxidase family.	MRG domain-containing protein.	0.739
CaGPX7	T459_15015	A0A1U8EV38	A0A2G2ZJ33	Glutathione peroxidase; Belongs to the glutathione peroxidase family.	Gamma-glutamyltranspeptidase 2.	0.917
CaGPX7	T459_16601	A0A1U8EV38	A0A2G2Z9A8	Glutathione peroxidase; Belongs to the glutathione peroxidase family.	L-ascorbate peroxidase 1, cytosolic; Belongs to the peroxidase family.	0.412
CaGPX7	T459_22335	A0A1U8EV38	A0A2G2YZ83	Glutathione peroxidase; Belongs to the glutathione peroxidase family.	Glutathione synthetase.	0.912
CaGPX7	T459_24309	A0A1U8EV38	A0A2G2YUZ0	Glutathione peroxidase; Belongs to the glutathione peroxidase family.	Gamma-glutamyltranspeptidase 3.	0.917
CaGPX7	T459_26495	A0A1U8EV38	A0A2G2YP55	Glutathione peroxidase; Belongs to the glutathione peroxidase family.	Thioredoxin reductase.	0.765
CaGPX7	T459_28703	A0A1U8EV38	A0A2G2YHJ2	Glutathione peroxidase; Belongs to the glutathione peroxidase family.	1-Cys peroxiredoxin.	0.425
CaGPX7	T459_29115	A0A1U8EV38	A0A2G2Y4P0	Glutathione peroxidase; Belongs to the glutathione peroxidase family.	Glutathione S-transferase DHAR3, chloroplastic; Belongs to the GST superfamily.	0.79
CaGPX7	T459_32139	A0A1U8EV38	A0A1U8DY53	Glutathione peroxidase; Belongs to the glutathione peroxidase family.	Putative L-ascorbate peroxidase 3; Belongs to the peroxidase family.	0.469
CaGPX6	APX1	A0A2G2Y8W3	A0A2G2Z970	Glutathione peroxidase; Belongs to the glutathione peroxidase family.	L-ascorbate peroxidase 1, cytosolic; Belongs to the peroxidase family.	0.48
CaGPX6	DHAR	A0A2G2Y8W3	A0A089FZ95	Glutathione peroxidase; Belongs to the glutathione peroxidase family.	Putative glutathione S-transferase DHAR4; Belongs to the GST superfamily.	0.827
CaGPX6	GR1	A0A2G2Y8W3	A0A2G2ZTR4	Glutathione peroxidase; Belongs to the glutathione peroxidase family.	Glutathione reductase; Maintains high levels of reduced glutathione.	0.844
CaGPX6	T459_06854	A0A2G2Y8W3	A0A2G3AC00	Glutathione peroxidase; Belongs to the glutathione peroxidase family.	Monodehydroascorbate reductase.	0.425
CaGPX6	T459_08876	A0A2G2Y8W3	A0A2G2ZXQ3	Glutathione peroxidase; Belongs to the glutathione peroxidase family.	Glutathione reductase, chloroplastic; Belongs to the class-I pyridine nucleotide-disulfide oxidoreductase family.	0.595
CaGPX6	T459_08909	A0A2G2Y8W3	A0A2G2ZXU0	Glutathione peroxidase; Belongs to the glutathione peroxidase family.	Glutathione reductase, chloroplastic.	0.595
CaGPX6	T459_13041	A0A2G2Y8W3	A0A2G2ZRJ0	Glutathione peroxidase; Belongs to the glutathione peroxidase family.	MRG domain-containing protein.	0.739
CaGPX6	T459_15015	A0A2G2Y8W3	A0A2G2ZJ33	Glutathione peroxidase; Belongs to the glutathione peroxidase family.	Gamma-glutamyltranspeptidase 2.	0.917
CaGPX6	T459_16601	A0A2G2Y8W3	A0A2G2Z9A8	Glutathione peroxidase; Belongs to the glutathione peroxidase family.	L-ascorbate peroxidase 1, cytosolic; Belongs to the peroxidase family.	0.412
CaGPX6	T459_22335	A0A2G2Y8W3	A0A2G2YZ83	Glutathione peroxidase; Belongs to the glutathione peroxidase family.	Glutathione synthetase.	0.912
CaGPX6	T459_24309	A0A2G2Y8W3	A0A2G2YUZ0	Glutathione peroxidase; Belongs to the glutathione peroxidase family.	Gamma-glutamyltranspeptidase 3.	0.917
CaGPX6	T459_26495	A0A2G2Y8W3	A0A2G2YP55	Glutathione peroxidase; Belongs to the glutathione peroxidase family.	Thioredoxin reductase.	0.693
CaGPX6	T459_28703	A0A2G2Y8W3	A0A2G2YHJ2	Glutathione peroxidase; Belongs to the glutathione peroxidase family.	1-Cys peroxiredoxin.	0.425
CaGPX6	T459_29115	A0A2G2Y8W3	A0A2G2Y4P0	Glutathione peroxidase; Belongs to the glutathione peroxidase family.	Glutathione S-transferase DHAR3, chloroplastic; Belongs to the GST superfamily.	0.783
CaGPX6	T459_32139	A0A2G2Y8W3	A0A1U8DY53	Glutathione peroxidase; Belongs to the glutathione peroxidase family.	Putative L-ascorbate peroxidase 3; Belongs to the peroxidase family.	0.412
CaGPX2	APX1	A0A1U8FFJ9	A0A2G2Z970	Glutathione peroxidase; Belongs to the glutathione peroxidase family.	L-ascorbate peroxidase 1, cytosolic; Belongs to the peroxidase family.	0.651
CaGPX2	DHAR	A0A1U8FFJ9	A0A089FZ95	Glutathione peroxidase; Belongs to the glutathione peroxidase family.	Putative glutathione S-transferase DHAR4; Belongs to the GST superfamily.	0.889
CaGPX2	GR1	A0A1U8FFJ9	A0A2G2ZTR4	Glutathione peroxidase; Belongs to the glutathione peroxidase family.	Glutathione reductase; Maintains high levels of reduced glutathione.	0.91
CaGPX2	T459_00229	A0A1U8FFJ9	A0A2G3ADP6	Glutathione peroxidase; Belongs to the glutathione peroxidase family.	Monodehydroascorbate reductase, chloroplastic.	0.527
CaGPX2	T459_06854	A0A1U8FFJ9	A0A2G3AC00	Glutathione peroxidase; Belongs to the glutathione peroxidase family.	Monodehydroascorbate reductase.	0.566
CaGPX2	T459_08876	A0A1U8FFJ9	A0A2G2ZXQ3	Glutathione peroxidase; Belongs to the glutathione peroxidase family.	Glutathione reductase, chloroplastic; Belongs to the class-I pyridine nucleotide-disulfide oxidoreductase family.	0.729
CaGPX2	T459_08909	A0A1U8FFJ9	A0A2G2ZXU0	Glutathione peroxidase; Belongs to the glutathione peroxidase family.	Glutathione reductase, chloroplastic.	0.729
CaGPX2	T459_13041	A0A1U8FFJ9	A0A2G2ZRJ0	Glutathione peroxidase; Belongs to the glutathione peroxidase family.	MRG domain-containing protein.	0.739
CaGPX2	T459_15015	A0A1U8FFJ9	A0A2G2ZJ33	Glutathione peroxidase; Belongs to the glutathione peroxidase family.	Gamma-glutamyltranspeptidase 2.	0.917
CaGPX2	T459_22335	A0A1U8FFJ9	A0A2G2YZ83	Glutathione peroxidase; Belongs to the glutathione peroxidase family.	Glutathione synthetase.	0.912
CaGPX2	T459_24309	A0A1U8FFJ9	A0A2G2YUZ0	Glutathione peroxidase; Belongs to the glutathione peroxidase family.	Gamma-glutamyltranspeptidase 3.	0.917
CaGPX2	T459_26495	A0A1U8FFJ9	A0A2G2YP55	Glutathione peroxidase; Belongs to the glutathione peroxidase family.	Thioredoxin reductase.	0.769
CaGPX2	T459_28703	A0A1U8FFJ9	A0A2G2YHJ2	Glutathione peroxidase; Belongs to the glutathione peroxidase family.	1-Cys peroxiredoxin.	0.425
CaGPX2	T459_29115	A0A1U8FFJ9	A0A2G2Y4P0	Glutathione peroxidase; Belongs to the glutathione peroxidase family.	Glutathione S-transferase DHAR3, chloroplastic; Belongs to the GST superfamily.	0.791
CaGPX2	T459_32139	A0A1U8FFJ9	A0A1U8DY53	Glutathione peroxidase; Belongs to the glutathione peroxidase family.	Putative L-ascorbate peroxidase 3; Belongs to the peroxidase family.	0.428
CaGPX8	APX1	A0A1U8EXY8	A0A2G2Z970	Glutathione peroxidase; Belongs to the glutathione peroxidase family.	L-ascorbate peroxidase 1, cytosolic; Belongs to the peroxidase family.	0.442
CaGPX8	DHAR	A0A1U8EXY8	A0A089FZ95	Glutathione peroxidase; Belongs to the glutathione peroxidase family.	Putative glutathione S-transferase DHAR4; Belongs to the GST superfamily.	0.868
CaGPX8	GR1	A0A1U8EXY8	A0A2G2ZTR4	Glutathione peroxidase; Belongs to the glutathione peroxidase family.	Glutathione reductase; Maintains high levels of reduced glutathione.	0.91
CaGPX8	T459_06854	A0A1U8EXY8	A0A2G3AC00	Glutathione peroxidase; Belongs to the glutathione peroxidase family.	Monodehydroascorbate reductase.	0.599
CaGPX8	T459_08876	A0A1U8EXY8	A0A2G2ZXQ3	Glutathione peroxidase; Belongs to the glutathione peroxidase family.	Glutathione reductase, chloroplastic; Belongs to the class-I pyridine nucleotide-disulfide oxidoreductase family.	0.697
CaGPX8	T459_08909	A0A1U8EXY8	A0A2G2ZXU0	Glutathione peroxidase; Belongs to the glutathione peroxidase family.	Glutathione reductase, chloroplastic.	0.697
CaGPX8	T459_13041	A0A1U8EXY8	A0A2G2ZRJ0	Glutathione peroxidase; Belongs to the glutathione peroxidase family.	MRG domain-containing protein.	0.739
CaGPX8	T459_15015	A0A1U8EXY8	A0A2G2ZJ33	Glutathione peroxidase; Belongs to the glutathione peroxidase family.	Gamma-glutamyltranspeptidase 2.	0.917
CaGPX8	T459_22335	A0A1U8EXY8	A0A2G2YZ83	Glutathione peroxidase; Belongs to the glutathione peroxidase family.	Glutathione synthetase.	0.918
CaGPX8	T459_24309	A0A1U8EXY8	A0A2G2YUZ0	Glutathione peroxidase; Belongs to the glutathione peroxidase family.	Gamma-glutamyltranspeptidase 3.	0.917
CaGPX8	T459_26495	A0A1U8EXY8	A0A2G2YP55	Glutathione peroxidase; Belongs to the glutathione peroxidase family.	Thioredoxin reductase.	0.72
CaGPX8	T459_28703	A0A1U8EXY8	A0A2G2YHJ2	Glutathione peroxidase; Belongs to the glutathione peroxidase family.	1-Cys peroxiredoxin.	0.425
CaGPX8	T459_29115	A0A1U8EXY8	A0A2G2Y4P0	Glutathione peroxidase; Belongs to the glutathione peroxidase family.	Glutathione S-transferase DHAR3, chloroplastic; Belongs to the GST superfamily.	0.755
CaGPX5	APX1	A0A1U8EDD2	A0A2G2Z970	Glutathione peroxidase; Belongs to the glutathione peroxidase family.	L-ascorbate peroxidase 1, cytosolic; Belongs to the peroxidase family.	0.583
CaGPX5	DHAR	A0A1U8EDD2	A0A089FZ95	Glutathione peroxidase; Belongs to the glutathione peroxidase family.	Putative glutathione S-transferase DHAR4; Belongs to the GST superfamily.	0.868
CaGPX5	GR1	A0A1U8EDD2	A0A2G2ZTR4	Glutathione peroxidase; Belongs to the glutathione peroxidase family.	Glutathione reductase; Maintains high levels of reduced glutathione.	0.911
CaGPX5	T459_00229	A0A1U8EDD2	A0A2G3ADP6	Glutathione peroxidase; Belongs to the glutathione peroxidase family.	Monodehydroascorbate reductase, chloroplastic.	0.501
CaGPX5	T459_06854	A0A1U8EDD2	A0A2G3AC00	Glutathione peroxidase; Belongs to the glutathione peroxidase family.	Monodehydroascorbate reductase.	0.446
CaGPX5	T459_08876	A0A1U8EDD2	A0A2G2ZXQ3	Glutathione peroxidase; Belongs to the glutathione peroxidase family.	Glutathione reductase, chloroplastic; Belongs to the class-I pyridine nucleotide-disulfide oxidoreductase family.	0.729
CaGPX5	T459_08909	A0A1U8EDD2	A0A2G2ZXU0	Glutathione peroxidase; Belongs to the glutathione peroxidase family.	Glutathione reductase, chloroplastic.	0.729
CaGPX5	T459_13041	A0A1U8EDD2	A0A2G2ZRJ0	Glutathione peroxidase; Belongs to the glutathione peroxidase family.	MRG domain-containing protein.	0.739
CaGPX5	T459_15015	A0A1U8EDD2	A0A2G2ZJ33	Glutathione peroxidase; Belongs to the glutathione peroxidase family.	Gamma-glutamyltranspeptidase 2.	0.917
CaGPX5	T459_22335	A0A1U8EDD2	A0A2G2YZ83	Glutathione peroxidase; Belongs to the glutathione peroxidase family.	Glutathione synthetase.	0.912
CaGPX5	T459_24309	A0A1U8EDD2	A0A2G2YUZ0	Glutathione peroxidase; Belongs to the glutathione peroxidase family.	Gamma-glutamyltranspeptidase 3.	0.917
CaGPX5	T459_26495	A0A1U8EDD2	A0A2G2YP55	Glutathione peroxidase; Belongs to the glutathione peroxidase family.	Thioredoxin reductase.	0.693
CaGPX5	T459_28703	A0A1U8EDD2	A0A2G2YHJ2	Glutathione peroxidase; Belongs to the glutathione peroxidase family.	1-Cys peroxiredoxin.	0.425
CaGPX5	T459_29115	A0A1U8EDD2	A0A2G2Y4P0	Glutathione peroxidase; Belongs to the glutathione peroxidase family.	Glutathione S-transferase DHAR3, chloroplastic; Belongs to the GST superfamily.	0.726
CaGPX3	APX1	A0A1U8HA99	A0A2G2Z970	Glutathione peroxidase; Belongs to the glutathione peroxidase family.	L-ascorbate peroxidase 1, cytosolic; Belongs to the peroxidase family.	0.651
CaGPX3	DHAR	A0A1U8HA99	A0A089FZ95	Glutathione peroxidase; Belongs to the glutathione peroxidase family.	Putative glutathione S-transferase DHAR4; Belongs to the GST superfamily.	0.883
CaGPX3	GR1	A0A1U8HA99	A0A2G2ZTR4	Glutathione peroxidase; Belongs to the glutathione peroxidase family.	Glutathione reductase; Maintains high levels of reduced glutathione.	0.912
CaGPX3	T459_00229	A0A1U8HA99	A0A2G3ADP6	Glutathione peroxidase; Belongs to the glutathione peroxidase family.	Monodehydroascorbate reductase, chloroplastic.	0.568
CaGPX3	T459_06854	A0A1U8HA99	A0A2G3AC00	Glutathione peroxidase; Belongs to the glutathione peroxidase family.	Monodehydroascorbate reductase.	0.616
CaGPX3	T459_08876	A0A1U8HA99	A0A2G2ZXQ3	Glutathione peroxidase; Belongs to the glutathione peroxidase family.	Glutathione reductase, chloroplastic; Belongs to the class-I pyridine nucleotide-disulfide oxidoreductase family.	0.739
CaGPX3	T459_08909	A0A1U8HA99	A0A2G2ZXU0	Glutathione peroxidase; Belongs to the glutathione peroxidase family.	Glutathione reductase, chloroplastic.	0.739
CaGPX3	T459_13041	A0A1U8HA99	A0A2G2ZRJ0	Glutathione peroxidase; Belongs to the glutathione peroxidase family.	MRG domain-containing protein.	0.739
CaGPX3	T459_15015	A0A1U8HA99	A0A2G2ZJ33	Glutathione peroxidase; Belongs to the glutathione peroxidase family.	Gamma-glutamyltranspeptidase 2.	0.917
CaGPX3	T459_16601	A0A1U8HA99	A0A2G2Z9A8	Glutathione peroxidase; Belongs to the glutathione peroxidase family.	L-ascorbate peroxidase 1, cytosolic; Belongs to the peroxidase family.	0.441
CaGPX3	T459_22335	A0A1U8HA99	A0A2G2YZ83	Glutathione peroxidase; Belongs to the glutathione peroxidase family.	Glutathione synthetase.	0.92
CaGPX3	T459_24309	A0A1U8HA99	A0A2G2YUZ0	Glutathione peroxidase; Belongs to the glutathione peroxidase family.	Gamma-glutamyltranspeptidase 3.	0.917
CaGPX3	T459_26495	A0A1U8HA99	A0A2G2YP55	Glutathione peroxidase; Belongs to the glutathione peroxidase family.	Thioredoxin reductase.	0.769
CaGPX3	T459_28703	A0A1U8HA99	A0A2G2YHJ2	Glutathione peroxidase; Belongs to the glutathione peroxidase family.	1-Cys peroxiredoxin.	0.425
CaGPX3	T459_29115	A0A1U8HA99	A0A2G2Y4P0	Glutathione peroxidase; Belongs to the glutathione peroxidase family.	Glutathione S-transferase DHAR3, chloroplastic; Belongs to the GST superfamily.	0.736
CaGPX3	T459_32139	A0A1U8HA99	A0A1U8DY53	Glutathione peroxidase; Belongs to the glutathione peroxidase family.	Putative L-ascorbate peroxidase 3; Belongs to the peroxidase family.	0.457
CaGPX1	APX1	A0A2G3AE16	A0A2G2Z970	Glutathione peroxidase; Belongs to the glutathione peroxidase family.	L-ascorbate peroxidase 1, cytosolic; Belongs to the peroxidase family.	0.48
CaGPX1	DHAR	A0A2G3AE16	A0A089FZ95	Glutathione peroxidase; Belongs to the glutathione peroxidase family.	Putative glutathione S-transferase DHAR4; Belongs to the GST superfamily.	0.858
CaGPX1	GR1	A0A2G3AE16	A0A2G2ZTR4	Glutathione peroxidase; Belongs to the glutathione peroxidase family.	Glutathione reductase; Maintains high levels of reduced glutathione.	0.912
CaGPX1	T459_00229	A0A2G3AE16	A0A2G3ADP6	Glutathione peroxidase; Belongs to the glutathione peroxidase family.	Monodehydroascorbate reductase, chloroplastic.	0.401
CaGPX1	T459_06854	A0A2G3AE16	A0A2G3AC00	Glutathione peroxidase; Belongs to the glutathione peroxidase family.	Monodehydroascorbate reductase.	0.684
CaGPX1	T459_08876	A0A2G3AE16	A0A2G2ZXQ3	Glutathione peroxidase; Belongs to the glutathione peroxidase family.	Glutathione reductase, chloroplastic; Belongs to the class-I pyridine nucleotide-disulfide oxidoreductase family.	0.734
CaGPX1	T459_08909	A0A2G3AE16	A0A2G2ZXU0	Glutathione peroxidase; Belongs to the glutathione peroxidase family.	Glutathione reductase, chloroplastic.	0.734
CaGPX1	T459_12719	A0A2G3AE16	A0A2G2ZQK8	Glutathione peroxidase; Belongs to the glutathione peroxidase family.	Thylakoid lumenal 29 kDa protein, chloroplastic; Belongs to the peroxidase family.	0.435
CaGPX1	T459_13041	A0A2G3AE16	A0A2G2ZRJ0	Glutathione peroxidase; Belongs to the glutathione peroxidase family.	MRG domain-containing protein.	0.739
CaGPX1	T459_15015	A0A2G3AE16	A0A2G2ZJ33	Glutathione peroxidase; Belongs to the glutathione peroxidase family.	Gamma-glutamyltranspeptidase 2.	0.917
CaGPX1	T459_16601	A0A2G3AE16	A0A2G2Z9A8	Glutathione peroxidase; Belongs to the glutathione peroxidase family.	L-ascorbate peroxidase 1, cytosolic; Belongs to the peroxidase family.	0.412
CaGPX1	T459_22335	A0A2G3AE16	A0A2G2YZ83	Glutathione peroxidase; Belongs to the glutathione peroxidase family.	Glutathione synthetase.	0.923
CaGPX1	T459_24309	A0A2G3AE16	A0A2G2YUZ0	Glutathione peroxidase; Belongs to the glutathione peroxidase family.	Gamma-glutamyltranspeptidase 3.	0.917
CaGPX1	T459_26495	A0A2G3AE16	A0A2G2YP55	Glutathione peroxidase; Belongs to the glutathione peroxidase family.	Thioredoxin reductase.	0.767
CaGPX1	T459_28703	A0A2G3AE16	A0A2G2YHJ2	Glutathione peroxidase; Belongs to the glutathione peroxidase family.	1-Cys peroxiredoxin.	0.425
CaGPX1	T459_29115	A0A2G3AE16	A0A2G2Y4P0	Glutathione peroxidase; Belongs to the glutathione peroxidase family.	Glutathione S-transferase DHAR3, chloroplastic; Belongs to the GST superfamily.	0.792
CaGPX1	T459_32139	A0A2G3AE16	A0A1U8DY53	Glutathione peroxidase; Belongs to the glutathione peroxidase family.	Putative L-ascorbate peroxidase 3; Belongs to the peroxidase family.	0.468
DHAR	APX1	A0A089FZ95	A0A2G2Z970	Putative glutathione S-transferase DHAR4; Belongs to the GST superfamily.	L-ascorbate peroxidase 1, cytosolic; Belongs to the peroxidase family.	0.97
DHAR	CaGPX4	A0A089FZ95	A0A2G2ZES3	Putative glutathione S-transferase DHAR4; Belongs to the GST superfamily.	Glutathione peroxidase; Belongs to the glutathione peroxidase family.	0.605
DHAR	CaGPX7	A0A089FZ95	A0A1U8EV38	Putative glutathione S-transferase DHAR4; Belongs to the GST superfamily.	Glutathione peroxidase; Belongs to the glutathione peroxidase family.	0.851
DHAR	CaGPX6	A0A089FZ95	A0A2G2Y8W3	Putative glutathione S-transferase DHAR4; Belongs to the GST superfamily.	Glutathione peroxidase; Belongs to the glutathione peroxidase family.	0.827
DHAR	CaGPX2	A0A089FZ95	A0A1U8FFJ9	Putative glutathione S-transferase DHAR4; Belongs to the GST superfamily.	Glutathione peroxidase; Belongs to the glutathione peroxidase family.	0.889
DHAR	CaGPX8	A0A089FZ95	A0A1U8EXY8	Putative glutathione S-transferase DHAR4; Belongs to the GST superfamily.	Glutathione peroxidase; Belongs to the glutathione peroxidase family.	0.868
DHAR	CaGPX5	A0A089FZ95	A0A1U8EDD2	Putative glutathione S-transferase DHAR4; Belongs to the GST superfamily.	Glutathione peroxidase; Belongs to the glutathione peroxidase family.	0.868
DHAR	CaGPX3	A0A089FZ95	A0A1U8HA99	Putative glutathione S-transferase DHAR4; Belongs to the GST superfamily.	Glutathione peroxidase; Belongs to the glutathione peroxidase family.	0.883
DHAR	CaGPX1	A0A089FZ95	A0A2G3AE16	Putative glutathione S-transferase DHAR4; Belongs to the GST superfamily.	Glutathione peroxidase; Belongs to the glutathione peroxidase family.	0.858
DHAR	GR1	A0A089FZ95	A0A2G2ZTR4	Putative glutathione S-transferase DHAR4; Belongs to the GST superfamily.	Glutathione reductase; Maintains high levels of reduced glutathione.	0.94
DHAR	T459_00229	A0A089FZ95	A0A2G3ADP6	Putative glutathione S-transferase DHAR4; Belongs to the GST superfamily.	Monodehydroascorbate reductase, chloroplastic.	0.974
DHAR	T459_06854	A0A089FZ95	A0A2G3AC00	Putative glutathione S-transferase DHAR4; Belongs to the GST superfamily.	Monodehydroascorbate reductase.	0.985
DHAR	T459_08876	A0A089FZ95	A0A2G2ZXQ3	Putative glutathione S-transferase DHAR4; Belongs to the GST superfamily.	Glutathione reductase, chloroplastic; Belongs to the class-I pyridine nucleotide-disulfide oxidoreductase family.	0.412
DHAR	T459_08909	A0A089FZ95	A0A2G2ZXU0	Putative glutathione S-transferase DHAR4; Belongs to the GST superfamily.	Glutathione reductase, chloroplastic.	0.785
DHAR	T459_12719	A0A089FZ95	A0A2G2ZQK8	Putative glutathione S-transferase DHAR4; Belongs to the GST superfamily.	Thylakoid lumenal 29 kDa protein, chloroplastic; Belongs to the peroxidase family.	0.923
DHAR	T459_15015	A0A089FZ95	A0A2G2ZJ33	Putative glutathione S-transferase DHAR4; Belongs to the GST superfamily.	Gamma-glutamyltranspeptidase 2.	0.9
DHAR	T459_16601	A0A089FZ95	A0A2G2Z9A8	Putative glutathione S-transferase DHAR4; Belongs to the GST superfamily.	L-ascorbate peroxidase 1, cytosolic; Belongs to the peroxidase family.	0.952
DHAR	T459_22335	A0A089FZ95	A0A2G2YZ83	Putative glutathione S-transferase DHAR4; Belongs to the GST superfamily.	Glutathione synthetase.	0.911
DHAR	T459_24309	A0A089FZ95	A0A2G2YUZ0	Putative glutathione S-transferase DHAR4; Belongs to the GST superfamily.	Gamma-glutamyltranspeptidase 3.	0.9
DHAR	T459_29115	A0A089FZ95	A0A2G2Y4P0	Putative glutathione S-transferase DHAR4; Belongs to the GST superfamily.	Glutathione S-transferase DHAR3, chloroplastic; Belongs to the GST superfamily.	0.901
DHAR	T459_32139	A0A089FZ95	A0A1U8DY53	Putative glutathione S-transferase DHAR4; Belongs to the GST superfamily.	Putative L-ascorbate peroxidase 3; Belongs to the peroxidase family.	0.954
GR1	APX1	A0A2G2ZTR4	A0A2G2Z970	Glutathione reductase; Maintains high levels of reduced glutathione.	L-ascorbate peroxidase 1, cytosolic; Belongs to the peroxidase family.	0.622
GR1	CaGPX4	A0A2G2ZTR4	A0A2G2ZES3	Glutathione reductase; Maintains high levels of reduced glutathione.	Glutathione peroxidase; Belongs to the glutathione peroxidase family.	0.909
GR1	CaGPX7	A0A2G2ZTR4	A0A1U8EV38	Glutathione reductase; Maintains high levels of reduced glutathione.	Glutathione peroxidase; Belongs to the glutathione peroxidase family.	0.912
GR1	CaGPX6	A0A2G2ZTR4	A0A2G2Y8W3	Glutathione reductase; Maintains high levels of reduced glutathione.	Glutathione peroxidase; Belongs to the glutathione peroxidase family.	0.844
GR1	CaGPX2	A0A2G2ZTR4	A0A1U8FFJ9	Glutathione reductase; Maintains high levels of reduced glutathione.	Uncharacterized protein.	0.91
GR1	CaGPX8	A0A2G2ZTR4	A0A1U8EXY8	Glutathione reductase; Maintains high levels of reduced glutathione.	Glutathione peroxidase; Belongs to the glutathione peroxidase family.	0.91
GR1	CaGPX5	A0A2G2ZTR4	A0A1U8EDD2	Glutathione reductase; Maintains high levels of reduced glutathione.	Glutathione peroxidase; Belongs to the glutathione peroxidase family.	0.911
GR1	CaGPX3	A0A2G2ZTR4	A0A1U8HA99	Glutathione reductase; Maintains high levels of reduced glutathione.	Glutathione peroxidase; Belongs to the glutathione peroxidase family.	0.912
GR1	CaGPX1	A0A2G2ZTR4	A0A2G3AE16	Glutathione reductase; Maintains high levels of reduced glutathione.	Glutathione peroxidase; Belongs to the glutathione peroxidase family.	0.912
GR1	DHAR	A0A2G2ZTR4	A0A089FZ95	Glutathione reductase; Maintains high levels of reduced glutathione.	Putative glutathione S-transferase DHAR4; Belongs to the GST superfamily.	0.94
GR1	T459_00229	A0A2G2ZTR4	A0A2G3ADP6	Glutathione reductase; Maintains high levels of reduced glutathione.	Monodehydroascorbate reductase, chloroplastic.	0.797
GR1	T459_03397	A0A2G2ZTR4	A0A1U8EJ06	Glutathione reductase; Maintains high levels of reduced glutathione.	2-Cys peroxiredoxin BAS1, chloroplastic.	0.516
GR1	T459_06854	A0A2G2ZTR4	A0A2G3AC00	Glutathione reductase; Maintains high levels of reduced glutathione.	Monodehydroascorbate reductase.	0.92
GR1	T459_08909	A0A2G2ZTR4	A0A2G2ZXU0	Glutathione reductase; Maintains high levels of reduced glutathione.	Glutathione reductase, chloroplastic.	0.903
GR1	T459_15015	A0A2G2ZTR4	A0A2G2ZJ33	Glutathione reductase; Maintains high levels of reduced glutathione.	Gamma-glutamyltranspeptidase 2.	0.913
GR1	T459_16601	A0A2G2ZTR4	A0A2G2Z9A8	Glutathione reductase; Maintains high levels of reduced glutathione.	L-ascorbate peroxidase 1, cytosolic; Belongs to the peroxidase family.	0.522
GR1	T459_22335	A0A2G2ZTR4	A0A2G2YZ83	Glutathione reductase; Maintains high levels of reduced glutathione.	Glutathione synthetase.	0.934
GR1	T459_24309	A0A2G2ZTR4	A0A2G2YUZ0	Glutathione reductase; Maintains high levels of reduced glutathione.	Gamma-glutamyltranspeptidase 3.	0.913
GR1	T459_26258	A0A2G2ZTR4	A0A1U8EJS9	Glutathione reductase; Maintains high levels of reduced glutathione.	2-Cys peroxiredoxin BAS1, chloroplastic.	0.516
GR1	T459_26495	A0A2G2ZTR4	A0A2G2YP55	Glutathione reductase; Maintains high levels of reduced glutathione.	Thioredoxin reductase.	0.908
GR1	T459_28703	A0A2G2ZTR4	A0A2G2YHJ2	Glutathione reductase; Maintains high levels of reduced glutathione.	1-Cys peroxiredoxin.	0.521
GR1	T459_29115	A0A2G2ZTR4	A0A2G2Y4P0	Glutathione reductase; Maintains high levels of reduced glutathione.	Glutathione S-transferase DHAR3, chloroplastic; Belongs to the GST superfamily.	0.801
GR1	T459_32139	A0A2G2ZTR4	A0A1U8DY53	Glutathione reductase; Maintains high levels of reduced glutathione.	Putative L-ascorbate peroxidase 3; Belongs to the peroxidase family.	0.404
T459_00229	APX1	A0A2G3ADP6	A0A2G2Z970	Monodehydroascorbate reductase, chloroplastic.	L-ascorbate peroxidase 1, cytosolic; Belongs to the peroxidase family.	0.957
T459_00229	CaGPX4	A0A2G3ADP6	A0A2G2ZES3	Monodehydroascorbate reductase, chloroplastic.	Glutathione peroxidase; Belongs to the glutathione peroxidase family.	0.501
T459_00229	CaGPX7	A0A2G3ADP6	A0A1U8EV38	Monodehydroascorbate reductase, chloroplastic.	Glutathione peroxidase; Belongs to the glutathione peroxidase family.	0.532
T459_00229	CaGPX2	A0A2G3ADP6	A0A1U8FFJ9	Monodehydroascorbate reductase, chloroplastic.	Uncharacterized protein.	0.527
T459_00229	CaGPX5	A0A2G3ADP6	A0A1U8EDD2	Monodehydroascorbate reductase, chloroplastic.	Glutathione peroxidase; Belongs to the glutathione peroxidase family.	0.501
T459_00229	CaGPX3	A0A2G3ADP6	A0A1U8HA99	Monodehydroascorbate reductase, chloroplastic.	Glutathione peroxidase; Belongs to the glutathione peroxidase family.	0.568
T459_00229	CaGPX1	A0A2G3ADP6	A0A2G3AE16	Monodehydroascorbate reductase, chloroplastic.	Glutathione peroxidase; Belongs to the glutathione peroxidase family.	0.401
T459_00229	DHAR	A0A2G3ADP6	A0A089FZ95	Monodehydroascorbate reductase, chloroplastic.	Putative glutathione S-transferase DHAR4; Belongs to the GST superfamily.	0.974
T459_00229	GR1	A0A2G3ADP6	A0A2G2ZTR4	Monodehydroascorbate reductase, chloroplastic.	Glutathione reductase; Maintains high levels of reduced glutathione.	0.797
T459_00229	T459_06854	A0A2G3ADP6	A0A2G3AC00	Monodehydroascorbate reductase, chloroplastic.	Monodehydroascorbate reductase.	0.905
T459_00229	T459_08876	A0A2G3ADP6	A0A2G2ZXQ3	Monodehydroascorbate reductase, chloroplastic.	Glutathione reductase, chloroplastic; Belongs to the class-I pyridine nucleotide-disulfide oxidoreductase family.	0.613
T459_00229	T459_08909	A0A2G3ADP6	A0A2G2ZXU0	Monodehydroascorbate reductase, chloroplastic.	Glutathione reductase, chloroplastic.	0.613
T459_00229	T459_12719	A0A2G3ADP6	A0A2G2ZQK8	Monodehydroascorbate reductase, chloroplastic.	Thylakoid lumenal 29 kDa protein, chloroplastic; Belongs to the peroxidase family.	0.91
T459_00229	T459_16601	A0A2G3ADP6	A0A2G2Z9A8	Monodehydroascorbate reductase, chloroplastic.	L-ascorbate peroxidase 1, cytosolic; Belongs to the peroxidase family.	0.943
T459_00229	T459_26495	A0A2G3ADP6	A0A2G2YP55	Monodehydroascorbate reductase, chloroplastic.	Thioredoxin reductase.	0.467
T459_00229	T459_29115	A0A2G3ADP6	A0A2G2Y4P0	Monodehydroascorbate reductase, chloroplastic.	Glutathione S-transferase DHAR3, chloroplastic; Belongs to the GST superfamily.	0.952
T459_00229	T459_32139	A0A2G3ADP6	A0A1U8DY53	Monodehydroascorbate reductase, chloroplastic.	Putative L-ascorbate peroxidase 3; Belongs to the peroxidase family.	0.92
T459_03397	GR1	A0A1U8EJ06	A0A2G2ZTR4	2-Cys peroxiredoxin BAS1, chloroplastic.	Glutathione reductase; Maintains high levels of reduced glutathione.	0.516
T459_03397	T459_08876	A0A1U8EJ06	A0A2G2ZXQ3	2-Cys peroxiredoxin BAS1, chloroplastic.	Glutathione reductase, chloroplastic; Belongs to the class-I pyridine nucleotide-disulfide oxidoreductase family.	0.516
T459_03397	T459_08909	A0A1U8EJ06	A0A2G2ZXU0	2-Cys peroxiredoxin BAS1, chloroplastic.	Glutathione reductase, chloroplastic.	0.516
T459_03397	T459_26495	A0A1U8EJ06	A0A2G2YP55	2-Cys peroxiredoxin BAS1, chloroplastic.	Thioredoxin reductase.	0.994
T459_03397	T459_28703	A0A1U8EJ06	A0A2G2YHJ2	2-Cys peroxiredoxin BAS1, chloroplastic.	1-Cys peroxiredoxin.	0.525
T459_06854	APX1	A0A2G3AC00	A0A2G2Z970	Monodehydroascorbate reductase.	L-ascorbate peroxidase 1, cytosolic; Belongs to the peroxidase family.	0.936
T459_06854	CaGPX4	A0A2G3AC00	A0A2G2ZES3	Monodehydroascorbate reductase.	Glutathione peroxidase; Belongs to the glutathione peroxidase family.	0.428
T459_06854	CaGPX7	A0A2G3AC00	A0A1U8EV38	Monodehydroascorbate reductase.	Glutathione peroxidase; Belongs to the glutathione peroxidase family.	0.591
T459_06854	CaGPX6	A0A2G3AC00	A0A2G2Y8W3	Monodehydroascorbate reductase.	Glutathione peroxidase; Belongs to the glutathione peroxidase family.	0.425
T459_06854	CaGPX2	A0A2G3AC00	A0A1U8FFJ9	Monodehydroascorbate reductase.	Uncharacterized protein.	0.566
T459_06854	CaGPX8	A0A2G3AC00	A0A1U8EXY8	Monodehydroascorbate reductase.	Glutathione peroxidase; Belongs to the glutathione peroxidase family.	0.599
T459_06854	CaGPX5	A0A2G3AC00	A0A1U8EDD2	Monodehydroascorbate reductase.	Glutathione peroxidase; Belongs to the glutathione peroxidase family.	0.446
T459_06854	CaGPX3	A0A2G3AC00	A0A1U8HA99	Monodehydroascorbate reductase.	Glutathione peroxidase; Belongs to the glutathione peroxidase family.	0.616
T459_06854	CaGPX1	A0A2G3AC00	A0A2G3AE16	Monodehydroascorbate reductase.	Glutathione peroxidase; Belongs to the glutathione peroxidase family.	0.684
T459_06854	DHAR	A0A2G3AC00	A0A089FZ95	Monodehydroascorbate reductase.	Putative glutathione S-transferase DHAR4; Belongs to the GST superfamily.	0.985
T459_06854	GR1	A0A2G3AC00	A0A2G2ZTR4	Monodehydroascorbate reductase.	Glutathione reductase; Maintains high levels of reduced glutathione.	0.92
T459_06854	T459_00229	A0A2G3AC00	A0A2G3ADP6	Monodehydroascorbate reductase.	Monodehydroascorbate reductase, chloroplastic.	0.905
T459_06854	T459_08876	A0A2G3AC00	A0A2G2ZXQ3	Monodehydroascorbate reductase.	Glutathione reductase, chloroplastic; Belongs to the class-I pyridine nucleotide-disulfide oxidoreductase family.	0.66
T459_06854	T459_08909	A0A2G3AC00	A0A2G2ZXU0	Monodehydroascorbate reductase.	Glutathione reductase, chloroplastic.	0.66
T459_06854	T459_12719	A0A2G3AC00	A0A2G2ZQK8	Monodehydroascorbate reductase.	Thylakoid lumenal 29 kDa protein, chloroplastic; Belongs to the peroxidase family.	0.91
T459_06854	T459_16601	A0A2G3AC00	A0A2G2Z9A8	Monodehydroascorbate reductase.	L-ascorbate peroxidase 1, cytosolic; Belongs to the peroxidase family.	0.936
T459_06854	T459_26495	A0A2G3AC00	A0A2G2YP55	Monodehydroascorbate reductase.	Thioredoxin reductase.	0.541
T459_06854	T459_29115	A0A2G3AC00	A0A2G2Y4P0	Monodehydroascorbate reductase.	Glutathione S-transferase DHAR3, chloroplastic; Belongs to the GST superfamily.	0.954
T459_06854	T459_32139	A0A2G3AC00	A0A1U8DY53	Monodehydroascorbate reductase.	Putative L-ascorbate peroxidase 3; Belongs to the peroxidase family.	0.925
T459_07796	T459_13041	A0A2G2ZUM7	A0A2G2ZRJ0	Uncharacterized protein.	MRG domain-containing protein.	0.948
T459_08876	APX1	A0A2G2ZXQ3	A0A2G2Z970	Glutathione reductase, chloroplastic; Belongs to the class-I pyridine nucleotide-disulfide oxidoreductase family.	L-ascorbate peroxidase 1, cytosolic; Belongs to the peroxidase family.	0.561
T459_08876	CaGPX4	A0A2G2ZXQ3	A0A2G2ZES3	Glutathione reductase, chloroplastic; Belongs to the class-I pyridine nucleotide-disulfide oxidoreductase family.	Glutathione peroxidase; Belongs to the glutathione peroxidase family.	0.672
T459_08876	CaGPX7	A0A2G2ZXQ3	A0A1U8EV38	Glutathione reductase, chloroplastic; Belongs to the class-I pyridine nucleotide-disulfide oxidoreductase family.	Glutathione peroxidase; Belongs to the glutathione peroxidase family.	0.733
T459_08876	CaGPX6	A0A2G2ZXQ3	A0A2G2Y8W3	Glutathione reductase, chloroplastic; Belongs to the class-I pyridine nucleotide-disulfide oxidoreductase family.	Glutathione peroxidase; Belongs to the glutathione peroxidase family.	0.595
T459_08876	CaGPX2	A0A2G2ZXQ3	A0A1U8FFJ9	Glutathione reductase, chloroplastic; Belongs to the class-I pyridine nucleotide-disulfide oxidoreductase family.	Glutathione peroxidase; Belongs to the glutathione peroxidase family.	0.729
T459_08876	CaGPX8	A0A2G2ZXQ3	A0A1U8EXY8	Glutathione reductase, chloroplastic; Belongs to the class-I pyridine nucleotide-disulfide oxidoreductase family.	Glutathione peroxidase; Belongs to the glutathione peroxidase family.	0.697
T459_08876	CaGPX5	A0A2G2ZXQ3	A0A1U8EDD2	Glutathione reductase, chloroplastic; Belongs to the class-I pyridine nucleotide-disulfide oxidoreductase family.	Glutathione peroxidase; Belongs to the glutathione peroxidase family.	0.729
T459_08876	CaGPX3	A0A2G2ZXQ3	A0A1U8HA99	Glutathione reductase, chloroplastic; Belongs to the class-I pyridine nucleotide-disulfide oxidoreductase family.	Glutathione peroxidase; Belongs to the glutathione peroxidase family.	0.739
T459_08876	CaGPX1	A0A2G2ZXQ3	A0A2G3AE16	Glutathione reductase, chloroplastic; Belongs to the class-I pyridine nucleotide-disulfide oxidoreductase family.	Glutathione peroxidase; Belongs to the glutathione peroxidase family.	0.734
T459_08876	DHAR	A0A2G2ZXQ3	A0A089FZ95	Glutathione reductase, chloroplastic; Belongs to the class-I pyridine nucleotide-disulfide oxidoreductase family.	Putative glutathione S-transferase DHAR4; Belongs to the GST superfamily.	0.412
T459_08876	T459_00229	A0A2G2ZXQ3	A0A2G3ADP6	Glutathione reductase, chloroplastic; Belongs to the class-I pyridine nucleotide-disulfide oxidoreductase family.	Monodehydroascorbate reductase, chloroplastic.	0.613
T459_08876	T459_03397	A0A2G2ZXQ3	A0A1U8EJ06	Glutathione reductase, chloroplastic; Belongs to the class-I pyridine nucleotide-disulfide oxidoreductase family.	2-Cys peroxiredoxin BAS1, chloroplastic.	0.516
T459_08876	T459_06854	A0A2G2ZXQ3	A0A2G3AC00	Glutathione reductase, chloroplastic; Belongs to the class-I pyridine nucleotide-disulfide oxidoreductase family.	Monodehydroascorbate reductase.	0.66
T459_08876	T459_16601	A0A2G2ZXQ3	A0A2G2Z9A8	Glutathione reductase, chloroplastic; Belongs to the class-I pyridine nucleotide-disulfide oxidoreductase family.	L-ascorbate peroxidase 1, cytosolic; Belongs to the peroxidase family.	0.552
T459_08876	T459_26258	A0A2G2ZXQ3	A0A1U8EJS9	Glutathione reductase, chloroplastic; Belongs to the class-I pyridine nucleotide-disulfide oxidoreductase family.	2-Cys peroxiredoxin BAS1, chloroplastic.	0.516
T459_08876	T459_26495	A0A2G2ZXQ3	A0A2G2YP55	Glutathione reductase, chloroplastic; Belongs to the class-I pyridine nucleotide-disulfide oxidoreductase family.	Thioredoxin reductase.	0.894
T459_08876	T459_28703	A0A2G2ZXQ3	A0A2G2YHJ2	Glutathione reductase, chloroplastic; Belongs to the class-I pyridine nucleotide-disulfide oxidoreductase family.	1-Cys peroxiredoxin.	0.521
T459_08876	T459_29115	A0A2G2ZXQ3	A0A2G2Y4P0	Glutathione reductase, chloroplastic; Belongs to the class-I pyridine nucleotide-disulfide oxidoreductase family.	Glutathione S-transferase DHAR3, chloroplastic; Belongs to the GST superfamily.	0.525
T459_08876	T459_32139	A0A2G2ZXQ3	A0A1U8DY53	Glutathione reductase, chloroplastic; Belongs to the class-I pyridine nucleotide-disulfide oxidoreductase family.	Putative L-ascorbate peroxidase 3; Belongs to the peroxidase family.	0.553
T459_08909	APX1	A0A2G2ZXU0	A0A2G2Z970	Glutathione reductase, chloroplastic.	L-ascorbate peroxidase 1, cytosolic; Belongs to the peroxidase family.	0.561
T459_08909	CaGPX4	A0A2G2ZXU0	A0A2G2ZES3	Glutathione reductase, chloroplastic.	Glutathione peroxidase; Belongs to the glutathione peroxidase family.	0.672
T459_08909	CaGPX7	A0A2G2ZXU0	A0A1U8EV38	Glutathione reductase, chloroplastic.	Glutathione peroxidase; Belongs to the glutathione peroxidase family.	0.733
T459_08909	CaGPX6	A0A2G2ZXU0	A0A2G2Y8W3	Glutathione reductase, chloroplastic.	Glutathione peroxidase; Belongs to the glutathione peroxidase family.	0.595
T459_08909	CaGPX2	A0A2G2ZXU0	A0A1U8FFJ9	Glutathione reductase, chloroplastic.	Glutathione peroxidase; Belongs to the glutathione peroxidase family.	0.729
T459_08909	CaGPX8	A0A2G2ZXU0	A0A1U8EXY8	Glutathione reductase, chloroplastic.	Glutathione peroxidase; Belongs to the glutathione peroxidase family.	0.697
T459_08909	CaGPX5	A0A2G2ZXU0	A0A1U8EDD2	Glutathione reductase, chloroplastic.	Glutathione peroxidase; Belongs to the glutathione peroxidase family.	0.729
T459_08909	CaGPX3	A0A2G2ZXU0	A0A1U8HA99	Glutathione reductase, chloroplastic.	Glutathione peroxidase; Belongs to the glutathione peroxidase family.	0.739
T459_08909	CaGPX1	A0A2G2ZXU0	A0A2G3AE16	Glutathione reductase, chloroplastic.	Glutathione peroxidase; Belongs to the glutathione peroxidase family.	0.734
T459_08909	DHAR	A0A2G2ZXU0	A0A089FZ95	Glutathione reductase, chloroplastic.	Putative glutathione S-transferase DHAR4; Belongs to the GST superfamily.	0.785
T459_08909	GR1	A0A2G2ZXU0	A0A2G2ZTR4	Glutathione reductase, chloroplastic.	Glutathione reductase; Maintains high levels of reduced glutathione.	0.903
T459_08909	T459_00229	A0A2G2ZXU0	A0A2G3ADP6	Glutathione reductase, chloroplastic.	Monodehydroascorbate reductase, chloroplastic.	0.613
T459_08909	T459_03397	A0A2G2ZXU0	A0A1U8EJ06	Glutathione reductase, chloroplastic.	2-Cys peroxiredoxin BAS1, chloroplastic.	0.516
T459_08909	T459_06854	A0A2G2ZXU0	A0A2G3AC00	Glutathione reductase, chloroplastic.	Monodehydroascorbate reductase.	0.66
T459_08909	T459_15015	A0A2G2ZXU0	A0A2G2ZJ33	Glutathione reductase, chloroplastic.	Gamma-glutamyltranspeptidase 2.	0.913
T459_08909	T459_16601	A0A2G2ZXU0	A0A2G2Z9A8	Glutathione reductase, chloroplastic.	L-ascorbate peroxidase 1, cytosolic; Belongs to the peroxidase family.	0.552
T459_08909	T459_22335	A0A2G2ZXU0	A0A2G2YZ83	Glutathione reductase, chloroplastic.	Glutathione synthetase.	0.934
T459_08909	T459_24309	A0A2G2ZXU0	A0A2G2YUZ0	Glutathione reductase, chloroplastic.	Gamma-glutamyltranspeptidase 3.	0.913
T459_08909	T459_26258	A0A2G2ZXU0	A0A1U8EJS9	Glutathione reductase, chloroplastic.	2-Cys peroxiredoxin BAS1, chloroplastic.	0.516
T459_08909	T459_26495	A0A2G2ZXU0	A0A2G2YP55	Glutathione reductase, chloroplastic.	Thioredoxin reductase.	0.894
T459_08909	T459_28703	A0A2G2ZXU0	A0A2G2YHJ2	Glutathione reductase, chloroplastic.	1-Cys peroxiredoxin.	0.521
T459_08909	T459_29115	A0A2G2ZXU0	A0A2G2Y4P0	Glutathione reductase, chloroplastic.	Glutathione S-transferase DHAR3, chloroplastic; Belongs to the GST superfamily.	0.826
T459_08909	T459_32139	A0A2G2ZXU0	A0A1U8DY53	Glutathione reductase, chloroplastic.	Putative L-ascorbate peroxidase 3; Belongs to the peroxidase family.	0.553
T459_12719	CaGPX1	A0A2G2ZQK8	A0A2G3AE16	Thylakoid lumenal 29 kDa protein, chloroplastic; Belongs to the peroxidase family.	Glutathione peroxidase; Belongs to the glutathione peroxidase family.	0.435
T459_12719	DHAR	A0A2G2ZQK8	A0A089FZ95	Thylakoid lumenal 29 kDa protein, chloroplastic; Belongs to the peroxidase family.	Putative glutathione S-transferase DHAR4; Belongs to the GST superfamily.	0.923
T459_12719	T459_00229	A0A2G2ZQK8	A0A2G3ADP6	Thylakoid lumenal 29 kDa protein, chloroplastic; Belongs to the peroxidase family.	Monodehydroascorbate reductase, chloroplastic.	0.91
T459_12719	T459_06854	A0A2G2ZQK8	A0A2G3AC00	Thylakoid lumenal 29 kDa protein, chloroplastic; Belongs to the peroxidase family.	Monodehydroascorbate reductase.	0.91
T459_12719	T459_29115	A0A2G2ZQK8	A0A2G2Y4P0	Thylakoid lumenal 29 kDa protein, chloroplastic; Belongs to the peroxidase family.	Glutathione S-transferase DHAR3, chloroplastic; Belongs to the GST superfamily.	0.949
T459_13041	CaGPX4	A0A2G2ZRJ0	A0A2G2ZES3	MRG domain-containing protein.	Glutathione peroxidase; Belongs to the glutathione peroxidase family.	0.739
T459_13041	CaGPX7	A0A2G2ZRJ0	A0A1U8EV38	MRG domain-containing protein.	Glutathione peroxidase; Belongs to the glutathione peroxidase family.	0.739
T459_13041	CaGPX6	A0A2G2ZRJ0	A0A2G2Y8W3	MRG domain-containing protein.	Glutathione peroxidase; Belongs to the glutathione peroxidase family.	0.739
T459_13041	CaGPX2	A0A2G2ZRJ0	A0A1U8FFJ9	MRG domain-containing protein.	Glutathione peroxidase; Belongs to the glutathione peroxidase family.	0.739
T459_13041	CaGPX8	A0A2G2ZRJ0	A0A1U8EXY8	MRG domain-containing protein.	Glutathione peroxidase; Belongs to the glutathione peroxidase family.	0.739
T459_13041	CaGPX5	A0A2G2ZRJ0	A0A1U8EDD2	MRG domain-containing protein.	Glutathione peroxidase; Belongs to the glutathione peroxidase family.	0.739
T459_13041	CaGPX3	A0A2G2ZRJ0	A0A1U8HA99	MRG domain-containing protein.	Glutathione peroxidase; Belongs to the glutathione peroxidase family.	0.739
T459_13041	CaGPX1	A0A2G2ZRJ0	A0A2G3AE16	MRG domain-containing protein.	Glutathione peroxidase; Belongs to the glutathione peroxidase family.	0.739
T459_13041	T459_07796	A0A2G2ZRJ0	A0A2G2ZUM7	MRG domain-containing protein.	Uncharacterized protein.	0.948
T459_15015	CaGPX7	A0A2G2ZJ33	A0A1U8EV38	Gamma-glutamyltranspeptidase 2.	Glutathione peroxidase; Belongs to the glutathione peroxidase family.	0.917
T459_15015	CaGPX6	A0A2G2ZJ33	A0A2G2Y8W3	Gamma-glutamyltranspeptidase 2.	Glutathione peroxidase; Belongs to the glutathione peroxidase family.	0.917
T459_15015	CaGPX2	A0A2G2ZJ33	A0A1U8FFJ9	Gamma-glutamyltranspeptidase 2.	Glutathione peroxidase; Belongs to the glutathione peroxidase family.	0.917
T459_15015	CaGPX8	A0A2G2ZJ33	A0A1U8EXY8	Gamma-glutamyltranspeptidase 2.	Glutathione peroxidase; Belongs to the glutathione peroxidase family.	0.917
T459_15015	CaGPX5	A0A2G2ZJ33	A0A1U8EDD2	Gamma-glutamyltranspeptidase 2.	Glutathione peroxidase; Belongs to the glutathione peroxidase family.	0.917
T459_15015	CaGPX3	A0A2G2ZJ33	A0A1U8HA99	Gamma-glutamyltranspeptidase 2.	Glutathione peroxidase; Belongs to the glutathione peroxidase family.	0.917
T459_15015	CaGPX1	A0A2G2ZJ33	A0A2G3AE16	Gamma-glutamyltranspeptidase 2.	Glutathione peroxidase; Belongs to the glutathione peroxidase family.	0.917
T459_15015	DHAR	A0A2G2ZJ33	A0A089FZ95	Gamma-glutamyltranspeptidase 2.	Putative glutathione S-transferase DHAR4; Belongs to the GST superfamily.	0.9
T459_15015	GR1	A0A2G2ZJ33	A0A2G2ZTR4	Gamma-glutamyltranspeptidase 2.	Glutathione reductase; Maintains high levels of reduced glutathione.	0.913
T459_15015	T459_08909	A0A2G2ZJ33	A0A2G2ZXU0	Gamma-glutamyltranspeptidase 2.	Glutathione reductase, chloroplastic.	0.913
T459_15015	T459_22335	A0A2G2ZJ33	A0A2G2YZ83	Gamma-glutamyltranspeptidase 2.	Glutathione synthetase.	0.985
T459_15015	T459_24309	A0A2G2ZJ33	A0A2G2YUZ0	Gamma-glutamyltranspeptidase 2.	Gamma-glutamyltranspeptidase 3.	0.902
T459_15015	T459_29115	A0A2G2ZJ33	A0A2G2Y4P0	Gamma-glutamyltranspeptidase 2.	Glutathione S-transferase DHAR3, chloroplastic; Belongs to the GST superfamily.	0.9
T459_16601	CaGPX7	A0A2G2Z9A8	A0A1U8EV38	L-ascorbate peroxidase 1, cytosolic; Belongs to the peroxidase family.	Glutathione peroxidase; Belongs to the glutathione peroxidase family.	0.412
T459_16601	CaGPX6	A0A2G2Z9A8	A0A2G2Y8W3	L-ascorbate peroxidase 1, cytosolic; Belongs to the peroxidase family.	Glutathione peroxidase; Belongs to the glutathione peroxidase family.	0.412
T459_16601	CaGPX3	A0A2G2Z9A8	A0A1U8HA99	L-ascorbate peroxidase 1, cytosolic; Belongs to the peroxidase family.	Glutathione peroxidase; Belongs to the glutathione peroxidase family.	0.441
T459_16601	CaGPX1	A0A2G2Z9A8	A0A2G3AE16	L-ascorbate peroxidase 1, cytosolic; Belongs to the peroxidase family.	Glutathione peroxidase; Belongs to the glutathione peroxidase family.	0.412
T459_16601	DHAR	A0A2G2Z9A8	A0A089FZ95	L-ascorbate peroxidase 1, cytosolic; Belongs to the peroxidase family.	Putative glutathione S-transferase DHAR4; Belongs to the GST superfamily.	0.952
T459_16601	GR1	A0A2G2Z9A8	A0A2G2ZTR4	L-ascorbate peroxidase 1, cytosolic; Belongs to the peroxidase family.	Glutathione reductase; Maintains high levels of reduced glutathione.	0.522
T459_16601	T459_00229	A0A2G2Z9A8	A0A2G3ADP6	L-ascorbate peroxidase 1, cytosolic; Belongs to the peroxidase family.	Monodehydroascorbate reductase, chloroplastic.	0.943
T459_16601	T459_06854	A0A2G2Z9A8	A0A2G3AC00	L-ascorbate peroxidase 1, cytosolic; Belongs to the peroxidase family.	Monodehydroascorbate reductase.	0.936
T459_16601	T459_08876	A0A2G2Z9A8	A0A2G2ZXQ3	L-ascorbate peroxidase 1, cytosolic; Belongs to the peroxidase family.	Glutathione reductase, chloroplastic; Belongs to the class-I pyridine nucleotide-disulfide oxidoreductase family.	0.552
T459_16601	T459_08909	A0A2G2Z9A8	A0A2G2ZXU0	L-ascorbate peroxidase 1, cytosolic; Belongs to the peroxidase family.	Glutathione reductase, chloroplastic.	0.552
T459_16601	T459_29115	A0A2G2Z9A8	A0A2G2Y4P0	L-ascorbate peroxidase 1, cytosolic; Belongs to the peroxidase family.	Glutathione S-transferase DHAR3, chloroplastic; Belongs to the GST superfamily.	0.952
T459_22335	CaGPX7	A0A2G2YZ83	A0A1U8EV38	Glutathione synthetase.	Glutathione peroxidase; Belongs to the glutathione peroxidase family.	0.912
T459_22335	CaGPX6	A0A2G2YZ83	A0A2G2Y8W3	Glutathione synthetase.	Glutathione peroxidase; Belongs to the glutathione peroxidase family.	0.912
T459_22335	CaGPX2	A0A2G2YZ83	A0A1U8FFJ9	Glutathione synthetase.	Glutathione peroxidase; Belongs to the glutathione peroxidase family.	0.912
T459_22335	CaGPX8	A0A2G2YZ83	A0A1U8EXY8	Glutathione synthetase.	Glutathione peroxidase; Belongs to the glutathione peroxidase family.	0.918
T459_22335	CaGPX5	A0A2G2YZ83	A0A1U8EDD2	Glutathione synthetase.	Glutathione peroxidase; Belongs to the glutathione peroxidase family.	0.912
T459_22335	CaGPX3	A0A2G2YZ83	A0A1U8HA99	Glutathione synthetase.	Glutathione peroxidase; Belongs to the glutathione peroxidase family.	0.92
T459_22335	CaGPX1	A0A2G2YZ83	A0A2G3AE16	Glutathione synthetase.	Glutathione peroxidase; Belongs to the glutathione peroxidase family.	0.923
T459_22335	DHAR	A0A2G2YZ83	A0A089FZ95	Glutathione synthetase.	Putative glutathione S-transferase DHAR4; Belongs to the GST superfamily.	0.911
T459_22335	GR1	A0A2G2YZ83	A0A2G2ZTR4	Glutathione synthetase.	Glutathione reductase; Maintains high levels of reduced glutathione.	0.934
T459_22335	T459_08909	A0A2G2YZ83	A0A2G2ZXU0	Glutathione synthetase.	Glutathione reductase, chloroplastic.	0.934
T459_22335	T459_15015	A0A2G2YZ83	A0A2G2ZJ33	Glutathione synthetase.	Gamma-glutamyltranspeptidase 2.	0.985
T459_22335	T459_24309	A0A2G2YZ83	A0A2G2YUZ0	Glutathione synthetase.	Gamma-glutamyltranspeptidase 3.	0.987
T459_22335	T459_26495	A0A2G2YZ83	A0A2G2YP55	Glutathione synthetase.	Thioredoxin reductase.	0.436
T459_22335	T459_29115	A0A2G2YZ83	A0A2G2Y4P0	Glutathione synthetase.	Glutathione S-transferase DHAR3, chloroplastic; Belongs to the GST superfamily.	0.902
T459_24309	CaGPX7	A0A2G2YUZ0	A0A1U8EV38	Gamma-glutamyltranspeptidase 3.	Glutathione peroxidase; Belongs to the glutathione peroxidase family.	0.917
T459_24309	CaGPX6	A0A2G2YUZ0	A0A2G2Y8W3	Gamma-glutamyltranspeptidase 3.	Glutathione peroxidase; Belongs to the glutathione peroxidase family.	0.917
T459_24309	CaGPX2	A0A2G2YUZ0	A0A1U8FFJ9	Gamma-glutamyltranspeptidase 3.	Glutathione peroxidase; Belongs to the glutathione peroxidase family.	0.917
T459_24309	CaGPX8	A0A2G2YUZ0	A0A1U8EXY8	Gamma-glutamyltranspeptidase 3.	Glutathione peroxidase; Belongs to the glutathione peroxidase family.	0.917
T459_24309	CaGPX5	A0A2G2YUZ0	A0A1U8EDD2	Gamma-glutamyltranspeptidase 3.	Glutathione peroxidase; Belongs to the glutathione peroxidase family.	0.917
T459_24309	CaGPX3	A0A2G2YUZ0	A0A1U8HA99	Gamma-glutamyltranspeptidase 3.	Glutathione peroxidase; Belongs to the glutathione peroxidase family.	0.917
T459_24309	CaGPX1	A0A2G2YUZ0	A0A2G3AE16	Gamma-glutamyltranspeptidase 3.	Glutathione peroxidase; Belongs to the glutathione peroxidase family.	0.917
T459_24309	DHAR	A0A2G2YUZ0	A0A089FZ95	Gamma-glutamyltranspeptidase 3.	Putative glutathione S-transferase DHAR4; Belongs to the GST superfamily.	0.9
T459_24309	GR1	A0A2G2YUZ0	A0A2G2ZTR4	Gamma-glutamyltranspeptidase 3.	Glutathione reductase; Maintains high levels of reduced glutathione.	0.913
T459_24309	T459_08909	A0A2G2YUZ0	A0A2G2ZXU0	Gamma-glutamyltranspeptidase 3.	Glutathione reductase, chloroplastic.	0.913
T459_24309	T459_15015	A0A2G2YUZ0	A0A2G2ZJ33	Gamma-glutamyltranspeptidase 3.	Gamma-glutamyltranspeptidase 2.	0.902
T459_24309	T459_22335	A0A2G2YUZ0	A0A2G2YZ83	Gamma-glutamyltranspeptidase 3.	Glutathione synthetase.	0.987
T459_24309	T459_29115	A0A2G2YUZ0	A0A2G2Y4P0	Gamma-glutamyltranspeptidase 3.	Glutathione S-transferase DHAR3, chloroplastic; Belongs to the GST superfamily.	0.9
T459_26258	GR1	A0A1U8EJS9	A0A2G2ZTR4	2-Cys peroxiredoxin BAS1, chloroplastic.	Glutathione reductase; Maintains high levels of reduced glutathione.	0.516
T459_26258	T459_08876	A0A1U8EJS9	A0A2G2ZXQ3	2-Cys peroxiredoxin BAS1, chloroplastic.	Glutathione reductase, chloroplastic; Belongs to the class-I pyridine nucleotide-disulfide oxidoreductase family.	0.516
T459_26258	T459_08909	A0A1U8EJS9	A0A2G2ZXU0	2-Cys peroxiredoxin BAS1, chloroplastic.	Glutathione reductase, chloroplastic.	0.516
T459_26258	T459_26495	A0A1U8EJS9	A0A2G2YP55	2-Cys peroxiredoxin BAS1, chloroplastic.	Thioredoxin reductase.	0.994
T459_26258	T459_28703	A0A1U8EJS9	A0A2G2YHJ2	2-Cys peroxiredoxin BAS1, chloroplastic.	1-Cys peroxiredoxin.	0.524
T459_26495	CaGPX4	A0A2G2YP55	A0A2G2ZES3	Thioredoxin reductase.	Glutathione peroxidase; Belongs to the glutathione peroxidase family.	0.682
T459_26495	CaGPX7	A0A2G2YP55	A0A1U8EV38	Thioredoxin reductase.	Glutathione peroxidase; Belongs to the glutathione peroxidase family.	0.765
T459_26495	CaGPX6	A0A2G2YP55	A0A2G2Y8W3	Thioredoxin reductase.	Glutathione peroxidase; Belongs to the glutathione peroxidase family.	0.693
T459_26495	CaGPX2	A0A2G2YP55	A0A1U8FFJ9	Thioredoxin reductase.	Glutathione peroxidase; Belongs to the glutathione peroxidase family.	0.769
T459_26495	CaGPX8	A0A2G2YP55	A0A1U8EXY8	Thioredoxin reductase.	Glutathione peroxidase; Belongs to the glutathione peroxidase family.	0.72
T459_26495	CaGPX5	A0A2G2YP55	A0A1U8EDD2	Thioredoxin reductase.	Glutathione peroxidase; Belongs to the glutathione peroxidase family.	0.693
T459_26495	CaGPX3	A0A2G2YP55	A0A1U8HA99	Thioredoxin reductase.	Glutathione peroxidase; Belongs to the glutathione peroxidase family.	0.769
T459_26495	CaGPX1	A0A2G2YP55	A0A2G3AE16	Thioredoxin reductase.	Glutathione peroxidase; Belongs to the glutathione peroxidase family.	0.767
T459_26495	GR1	A0A2G2YP55	A0A2G2ZTR4	Thioredoxin reductase.	Glutathione reductase; Maintains high levels of reduced glutathione.	0.908
T459_26495	T459_00229	A0A2G2YP55	A0A2G3ADP6	Thioredoxin reductase.	Monodehydroascorbate reductase, chloroplastic.	0.467
T459_26495	T459_03397	A0A2G2YP55	A0A1U8EJ06	Thioredoxin reductase.	2-Cys peroxiredoxin BAS1, chloroplastic.	0.994
T459_26495	T459_06854	A0A2G2YP55	A0A2G3AC00	Thioredoxin reductase.	Monodehydroascorbate reductase.	0.541
T459_26495	T459_08876	A0A2G2YP55	A0A2G2ZXQ3	Thioredoxin reductase.	Glutathione reductase, chloroplastic; Belongs to the class-I pyridine nucleotide-disulfide oxidoreductase family.	0.894
T459_26495	T459_08909	A0A2G2YP55	A0A2G2ZXU0	Thioredoxin reductase.	Glutathione reductase, chloroplastic.	0.894
T459_26495	T459_22335	A0A2G2YP55	A0A2G2YZ83	Thioredoxin reductase.	Glutathione synthetase.	0.436
T459_26495	T459_26258	A0A2G2YP55	A0A1U8EJS9	Thioredoxin reductase.	2-Cys peroxiredoxin BAS1, chloroplastic.	0.994
T459_26495	T459_28703	A0A2G2YP55	A0A2G2YHJ2	Thioredoxin reductase.	1-Cys peroxiredoxin.	0.984
T459_28703	CaGPX4	A0A2G2YHJ2	A0A2G2ZES3	1-Cys peroxiredoxin.	Glutathione peroxidase; Belongs to the glutathione peroxidase family.	0.425
T459_28703	CaGPX7	A0A2G2YHJ2	A0A1U8EV38	1-Cys peroxiredoxin.	Glutathione peroxidase; Belongs to the glutathione peroxidase family.	0.425
T459_28703	CaGPX6	A0A2G2YHJ2	A0A2G2Y8W3	1-Cys peroxiredoxin.	Glutathione peroxidase; Belongs to the glutathione peroxidase family.	0.425
T459_28703	CaGPX2	A0A2G2YHJ2	A0A1U8FFJ9	1-Cys peroxiredoxin.	Glutathione peroxidase; Belongs to the glutathione peroxidase family.	0.425
T459_28703	CaGPX8	A0A2G2YHJ2	A0A1U8EXY8	1-Cys peroxiredoxin.	Glutathione peroxidase; Belongs to the glutathione peroxidase family.	0.425
T459_28703	CaGPX5	A0A2G2YHJ2	A0A1U8EDD2	1-Cys peroxiredoxin.	Glutathione peroxidase; Belongs to the glutathione peroxidase family.	0.425
T459_28703	CaGPX3	A0A2G2YHJ2	A0A1U8HA99	1-Cys peroxiredoxin.	Glutathione peroxidase; Belongs to the glutathione peroxidase family.	0.425
T459_28703	CaGPX1	A0A2G2YHJ2	A0A2G3AE16	1-Cys peroxiredoxin.	Glutathione peroxidase; Belongs to the glutathione peroxidase family.	0.425
T459_28703	GR1	A0A2G2YHJ2	A0A2G2ZTR4	1-Cys peroxiredoxin.	Glutathione reductase; Maintains high levels of reduced glutathione.	0.521
T459_28703	T459_03397	A0A2G2YHJ2	A0A1U8EJ06	1-Cys peroxiredoxin.	2-Cys peroxiredoxin BAS1, chloroplastic.	0.525
T459_28703	T459_08876	A0A2G2YHJ2	A0A2G2ZXQ3	1-Cys peroxiredoxin.	Glutathione reductase, chloroplastic; Belongs to the class-I pyridine nucleotide-disulfide oxidoreductase family.	0.521
T459_28703	T459_08909	A0A2G2YHJ2	A0A2G2ZXU0	1-Cys peroxiredoxin.	Glutathione reductase, chloroplastic.	0.521
T459_28703	T459_26258	A0A2G2YHJ2	A0A1U8EJS9	1-Cys peroxiredoxin.	2-Cys peroxiredoxin BAS1, chloroplastic.	0.524
T459_28703	T459_26495	A0A2G2YHJ2	A0A2G2YP55	1-Cys peroxiredoxin.	Thioredoxin reductase.	0.984
T459_29115	APX1	A0A2G2Y4P0	A0A2G2Z970	Glutathione S-transferase DHAR3, chloroplastic; Belongs to the GST superfamily.	L-ascorbate peroxidase 1, cytosolic; Belongs to the peroxidase family.	0.952
T459_29115	CaGPX7	A0A2G2Y4P0	A0A1U8EV38	Glutathione S-transferase DHAR3, chloroplastic; Belongs to the GST superfamily.	Glutathione peroxidase; Belongs to the glutathione peroxidase family.	0.79
T459_29115	CaGPX6	A0A2G2Y4P0	A0A2G2Y8W3	Glutathione S-transferase DHAR3, chloroplastic; Belongs to the GST superfamily.	Glutathione peroxidase; Belongs to the glutathione peroxidase family.	0.783
T459_29115	CaGPX2	A0A2G2Y4P0	A0A1U8FFJ9	Glutathione S-transferase DHAR3, chloroplastic; Belongs to the GST superfamily.	Glutathione peroxidase; Belongs to the glutathione peroxidase family.	0.791
T459_29115	CaGPX8	A0A2G2Y4P0	A0A1U8EXY8	Glutathione S-transferase DHAR3, chloroplastic; Belongs to the GST superfamily.	Glutathione peroxidase; Belongs to the glutathione peroxidase family.	0.755
T459_29115	CaGPX5	A0A2G2Y4P0	A0A1U8EDD2	Glutathione S-transferase DHAR3, chloroplastic; Belongs to the GST superfamily.	Glutathione peroxidase; Belongs to the glutathione peroxidase family.	0.726
T459_29115	CaGPX3	A0A2G2Y4P0	A0A1U8HA99	Glutathione S-transferase DHAR3, chloroplastic; Belongs to the GST superfamily.	Glutathione peroxidase; Belongs to the glutathione peroxidase family.	0.736
T459_29115	CaGPX1	A0A2G2Y4P0	A0A2G3AE16	Glutathione S-transferase DHAR3, chloroplastic; Belongs to the GST superfamily.	Glutathione peroxidase; Belongs to the glutathione peroxidase family.	0.792
T459_29115	DHAR	A0A2G2Y4P0	A0A089FZ95	Glutathione S-transferase DHAR3, chloroplastic; Belongs to the GST superfamily.	Putative glutathione S-transferase DHAR4; Belongs to the GST superfamily.	0.901
T459_29115	GR1	A0A2G2Y4P0	A0A2G2ZTR4	Glutathione S-transferase DHAR3, chloroplastic; Belongs to the GST superfamily.	Glutathione reductase; Maintains high levels of reduced glutathione.	0.801
T459_29115	T459_00229	A0A2G2Y4P0	A0A2G3ADP6	Glutathione S-transferase DHAR3, chloroplastic; Belongs to the GST superfamily.	Monodehydroascorbate reductase, chloroplastic.	0.952
T459_29115	T459_06854	A0A2G2Y4P0	A0A2G3AC00	Glutathione S-transferase DHAR3, chloroplastic; Belongs to the GST superfamily.	Monodehydroascorbate reductase.	0.954
T459_29115	T459_08876	A0A2G2Y4P0	A0A2G2ZXQ3	Glutathione S-transferase DHAR3, chloroplastic; Belongs to the GST superfamily.	Glutathione reductase, chloroplastic; Belongs to the class-I pyridine nucleotide-disulfide oxidoreductase family.	0.525
T459_29115	T459_08909	A0A2G2Y4P0	A0A2G2ZXU0	Glutathione S-transferase DHAR3, chloroplastic; Belongs to the GST superfamily.	Glutathione reductase, chloroplastic.	0.826
T459_29115	T459_12719	A0A2G2Y4P0	A0A2G2ZQK8	Glutathione S-transferase DHAR3, chloroplastic; Belongs to the GST superfamily.	Thylakoid lumenal 29 kDa protein, chloroplastic; Belongs to the peroxidase family.	0.949
T459_29115	T459_15015	A0A2G2Y4P0	A0A2G2ZJ33	Glutathione S-transferase DHAR3, chloroplastic; Belongs to the GST superfamily.	Gamma-glutamyltranspeptidase 2.	0.9
T459_29115	T459_16601	A0A2G2Y4P0	A0A2G2Z9A8	Glutathione S-transferase DHAR3, chloroplastic; Belongs to the GST superfamily.	L-ascorbate peroxidase 1, cytosolic; Belongs to the peroxidase family.	0.952
T459_29115	T459_22335	A0A2G2Y4P0	A0A2G2YZ83	Glutathione S-transferase DHAR3, chloroplastic; Belongs to the GST superfamily.	Glutathione synthetase.	0.902
T459_29115	T459_24309	A0A2G2Y4P0	A0A2G2YUZ0	Glutathione S-transferase DHAR3, chloroplastic; Belongs to the GST superfamily.	Gamma-glutamyltranspeptidase 3.	0.9
T459_29115	T459_32139	A0A2G2Y4P0	A0A1U8DY53	Glutathione S-transferase DHAR3, chloroplastic; Belongs to the GST superfamily.	Putative L-ascorbate peroxidase 3; Belongs to the peroxidase family.	0.952
T459_32139	CaGPX7	A0A1U8DY53	A0A1U8EV38	Putative L-ascorbate peroxidase 3; Belongs to the peroxidase family.	Glutathione peroxidase; Belongs to the glutathione peroxidase family.	0.469
T459_32139	CaGPX6	A0A1U8DY53	A0A2G2Y8W3	Putative L-ascorbate peroxidase 3; Belongs to the peroxidase family.	Glutathione peroxidase; Belongs to the glutathione peroxidase family.	0.412
T459_32139	CaGPX2	A0A1U8DY53	A0A1U8FFJ9	Putative L-ascorbate peroxidase 3; Belongs to the peroxidase family.	Glutathione peroxidase; Belongs to the glutathione peroxidase family.	0.428
T459_32139	CaGPX3	A0A1U8DY53	A0A1U8HA99	Putative L-ascorbate peroxidase 3; Belongs to the peroxidase family.	Glutathione peroxidase; Belongs to the glutathione peroxidase family.	0.457
T459_32139	CaGPX1	A0A1U8DY53	A0A2G3AE16	Putative L-ascorbate peroxidase 3; Belongs to the peroxidase family.	Glutathione peroxidase; Belongs to the glutathione peroxidase family.	0.468
T459_32139	DHAR	A0A1U8DY53	A0A089FZ95	Putative L-ascorbate peroxidase 3; Belongs to the peroxidase family.	Putative glutathione S-transferase DHAR4; Belongs to the GST superfamily.	0.954
T459_32139	GR1	A0A1U8DY53	A0A2G2ZTR4	Putative L-ascorbate peroxidase 3; Belongs to the peroxidase family.	Glutathione reductase; Maintains high levels of reduced glutathione.	0.404
T459_32139	T459_00229	A0A1U8DY53	A0A2G3ADP6	Putative L-ascorbate peroxidase 3; Belongs to the peroxidase family.	Monodehydroascorbate reductase, chloroplastic.	0.92
T459_32139	T459_06854	A0A1U8DY53	A0A2G3AC00	Putative L-ascorbate peroxidase 3; Belongs to the peroxidase family.	Monodehydroascorbate reductase.	0.925
T459_32139	T459_08876	A0A1U8DY53	A0A2G2ZXQ3	Putative L-ascorbate peroxidase 3; Belongs to the peroxidase family.	Glutathione reductase, chloroplastic; Belongs to the class-I pyridine nucleotide-disulfide oxidoreductase family.	0.553
T459_32139	T459_08909	A0A1U8DY53	A0A2G2ZXU0	Putative L-ascorbate peroxidase 3; Belongs to the peroxidase family.	Glutathione reductase, chloroplastic.	0.553
T459_32139	T459_29115	A0A1U8DY53	A0A2G2Y4P0	Putative L-ascorbate peroxidase 3; Belongs to the peroxidase family.	Glutathione S-transferase DHAR3, chloroplastic; Belongs to the GST superfamily.	0.952
